# Supplementary material for: Machine Learning-Enhanced Extraction of Biomarkers for High-Grade Serous Ovarian Cancer from Proteomics Data
Source: Sci Data. 2024 Jun 25;11:685. doi: 10.1038/s41597-024-03536-1 (PMC11199488; doi:10.1038/s41597-024-03536-1)
Supplement: Supplementary file 1 — Supplementary Table 1 [file 41597_2024_3536_MOESM1_ESM.xlsx]

## Sheet: Sheet1
Table S1: Differential expression analysis results of the codysregulated proteins (CDPs) in tissue and serum between HGSOC and healthy samples
Gene	Tissue		Serum
	logFC	adj.P.Val	logFC	adj.P.Val
A2M	-1.7076	0.0110605	-1.33	0.0001
ACTB	-0.6491	0.00294966	0.6921	0.0114
ALAD	-0.6487	0.00169741	-1.4932	0.0218
ANXA7	-0.378	0.0200626	0.8387	0.0345
APCS	-2.6183	0.0459105	0.4095	0.0435
APOA1	-1.2559	0.048077	-0.9454	0.0012
APOA4	-1.3454	0.0400897	-0.4983	0.0277
APOC3	-1.1466	0.0241089	-0.8063	0.0078
ASPN	-2.6999	0.044082	-0.8789	0.0342
BCAM	0.5107	0.0106	1.4721	0.0226
BIN2	-0.7479	0.00888199	1.1843	0.0443
BLVRA	-0.3033	0.0012	-1.6096	0.028
BPGM	-1.2862	0.000496853	-1.1702	0.034
C1R	-0.7715	0.00825881	0.3376	0.0264
C1RL	-0.806	0.0252619	0.475	0.0075
C2	-0.8349	0.00960264	0.3112	0.0132
C3	-1.3078	0.0116278	0.9509	0.0216526
C4BPA	-1.2456	0.0464798	0.439	0.0026
C4BPB	-0.9401	0.0163579	0.5714	0.0012
C5	-1.1965	0.0365755	0.3605	0.0088
C6	-0.9407	0.0384772	0.3122	0.0298
C9	-1.1117	0.0329996	0.6849	0.0259604
CALD1	-0.7864	0.0007	1.5625	0.0019
CALR	0.6085	0.0371652	0.6617	0.0015
CALU	0.3005	0.0148	0.6933	0.0037
CD14	-0.3987	0.0059	0.6269	0.045702
CD163	-0.4564	0.0017	0.7332	0.0006
CFHR2	-1.073	0.0299761	1.0392	0.0121
CFHR3	-1.2854	0.0272636	0.3688	0.0279
CFHR5	-1.474	0.0454043	0.8011	0.0009
CFI	-0.8932	0.0389112	0.4364	0.0021
CFL1	0.7712	0.0453073	0.8398	0.0069
CKM	-1.6919	0.00165543	-1.8794	0.0139
CLEC3B	-0.83	0.0001	-0.3982	0.0184
COTL1	0.3242	0.0405	2.8267	0.0248985
CPN1	-1.2593	0.0192625	0.3447	0.0345
CRISP3	-1.5172	0.0168115	1.1198	0.0414383
CRP	-1.1994	0.0015	2.2751	0.0015
CSRP1	-1.4286	0.0216455	2.6194	0.0002
CTSD	0.3482	0.0088	0.4773	0.0236
CTTN	0.3734	0.0003	1.5429	0.0099
DAG1	-0.6132	0.0163636	0.5635	0.0336
EEF1G	0.7297	0.00600006	2.8939	0.0226881
EFEMP1	-0.9522	0.00781464	0.8063	0.0019
EFNB1	-0.3749	0.007	1.4908	0.0002
ENO1	0.3733	0.0078	0.7618	0.0101
EPX	-0.8888	0.0006	4.298	0.0405027
ERCC3	0.407	0.0170797	-1.6277	0.032
ESD	-0.8132	0.0359489	-1.418	0.0395
F11	-0.9354	0.0366355	0.6919	0.0012
FCGBP	-0.4608	0.031	0.5641	0.002
FCN2	-1.0961	0.0318268	0.6684	0.0277
FGB	-1.48	0.0265408	4.3039	0.0154583
FGG	-1.4918	0.0327632	3.82	0.0209894
GPLD1	-1.1787	0.0395007	-1.3593	0.0055
HP	-1.201	0.0152524	1.0498	0.0326
HPR	-1.1016	0.0003	1.1531	0.0377
HPSE	-0.4002	0.0227	1.9363	0.0034
HSPA5	0.6389	0.0105231	0.4281	0.0174
IGFBP3	-0.7968	0.0004	-0.3863	0.039
IGFBP5	-1.2919	0.0464208	-0.5942	0.0143
ITGA2B	-1.4387	0.038567	3.1852	0.0356316
ITIH3	-0.9909	0.0180979	0.7463	0.044304
LBP	-1.0266	0.038889	1.1719	0.0243952
LCN2	-0.8477	0.0015	1.3404	0.0046
LGALS3BP	0.3146	0.0239	0.5289	0.0271
LGALSL	-0.5854	0.0488573	1.8352	0.0109123
LRG1	-1.2796	0.0386306	1.924	0.0312859
LTBP1	-0.8018	0.0003	1.1633	0.0022
LTF	-1.8727	0.0153241	2.5342	0.0411205
MBL2	-1.4084	0.0473035	0.6845	0.0067
MMP9	-1.2155	0.0101597	3.2367	0.0154108
MMRN1	-1.9355	0.0155103	1.4195	0.0172312
MNDA	-0.5002	0.0067	1.4608	0.0153
MPO	-1.0478	0.0377314	2.5934	0.00947059
MRC1	-1.2399	0.04822	0.8114	0.0071
MSLN	0.7138	0.0019	2.7823	0.0012
NID1	-1.8681	0.023184	1.3513	0.0008
NME1	0.8333	0.0339537	-1.9416	0.0041
ORM2	-1.323	0.0434977	3.1725	0.0001
PARVB	-0.3248	0.0322	1.636	0.0323774
PDLIM1	-0.2734	0.0231	3.665	0.0437481
PF4	-1.5885	0.00849585	3.0777	0.049081
PF4V1	-1.4233	0.00955644	2.7416	0.0282778
PFN1	0.2899	0.0087	2.0352	0.0186872
PLEK	-0.4134	0.0192	1.0351	0.002
PPBP	-1.6831	0.00501658	0.9327	0.0001
PPIA	0.5126	0.0278006	1.474	0.00330014
