# Supplementary material for: Machine Learning-Enhanced Extraction of Biomarkers for High-Grade Serous Ovarian Cancer from Proteomics Data
Source: Sci Data. 2024 Jun 25;11:685. doi: 10.1038/s41597-024-03536-1 (PMC11199488; doi:10.1038/s41597-024-03536-1)
Supplement: Supplementary file 2 — Supplementary Table 2 [file 41597_2024_3536_MOESM2_ESM.xlsx]

## Sheet: KEGG_Terms
Table S2A: KEGG pathway enriched terms of CDPs
Enrichment FDR	nGenes	Pathway Genes	Fold Enrichment	Pathway	URL	Genes
3.20682e-42	24	84	106.773	Complement and coagulation cascades	http://www.genome.jp/kegg-bin/show_pathway?hsa04610	CFH C8B CPB2 CFHR2 F9 VWF C7 KNG1 CFHR3 PLG C4BPB F13A1 C3 F10 MASP1 F12 C1QC KLKB1 MBL2 C1S PROS1 F5 CFI CFHR1
9.64972e-11	9	94	35.7803	Staphylococcus aureus infection	http://www.genome.jp/kegg-bin/show_pathway?hsa05150	CFH PLG C3 MASP1 C1QC MBL2 C1S KRT10 CFI
2.08664e-07	9	232	14.4972	Coronavirus disease	http://www.genome.jp/kegg-bin/show_pathway?hsa05171	C8B VWF C7 F13A1 C3 MASP1 C1QC MBL2 C1S
0.000455122	5	136	13.7392	Systemic lupus erythematosus	http://www.genome.jp/kegg-bin/show_pathway?hsa05322	C8B C7 C3 C1QC C1S
0.000587554	4	76	19.6687	Pertussis	http://www.genome.jp/kegg-bin/show_pathway?hsa05133	C4BPB C3 C1QC C1S
0.000868878	4	88	16.9866	ECM-receptor interaction	http://www.genome.jp/kegg-bin/show_pathway?hsa04512	VWF COL6A2 LAMB2 COL6A6
0.0165342	4	200	7.4741	Focal adhesion	http://www.genome.jp/kegg-bin/show_pathway?hsa04510	VWF COL6A2 LAMB2 COL6A6
0.0168842	3	103	10.8846	Protein digestion and absorption	http://www.genome.jp/kegg-bin/show_pathway?hsa04974	CPB2 COL6A2 COL6A6
0.0168842	3	101	11.1001	Chagas disease	http://www.genome.jp/kegg-bin/show_pathway?hsa05142	KNG1 C3 C1QC
0.0251746	2	37	20.2003	African trypanosomiasis	http://www.genome.jp/kegg-bin/show_pathway?hsa05143	KNG1 HPR
0.0616802	4	331	4.51607	Human papillomavirus infection	http://www.genome.jp/kegg-bin/show_pathway?hsa05165	VWF COL6A2 LAMB2 COL6A6
0.0707857	4	354	4.22265	PI3K-Akt signaling pathway	http://www.genome.jp/kegg-bin/show_pathway?hsa04151	VWF COL6A2 LAMB2 COL6A6
0.11305	2	93	8.03666	IL-17 signaling pathway	http://www.genome.jp/kegg-bin/show_pathway?hsa04657	MMP9 LCN2
0.124482	2	102	7.32755	Amoebiasis	http://www.genome.jp/kegg-bin/show_pathway?hsa05146	C8B LAMB2
0.138402	3	272	4.12175	Prion disease	http://www.genome.jp/kegg-bin/show_pathway?hsa05020	C8B C7 C1QC
0.183916	2	138	5.41601	Estrogen signaling pathway	http://www.genome.jp/kegg-bin/show_pathway?hsa04915	MMP9 KRT10
0.183916	2	141	5.30078	Alcoholic liver disease	http://www.genome.jp/kegg-bin/show_pathway?hsa04936	C3 C1QC
0.195985	2	151	4.94973	Phagosome	http://www.genome.jp/kegg-bin/show_pathway?hsa04145	C3 MBL2

## Sheet: GO_BP_Terms
Table S2B:GO biological processes enriched terms of CDPs
Enrichment FDR	nGenes	Pathway Genes	Fold Enrichment	Pathway	URL	Genes
9.98008e-19	47	1917	5.05391	GO:0044419 biological process involved in interspecies interaction between organisms	http://amigo.geneontology.org/amigo/term/GO:0044419	MPO LTF PF4V1 EPX LBP CRP APCS S100A8 FCN2 S100A9 MNDA PPBP PF4 RNASE2 CD14 SSC5D XRCC5 APOA4 C4BPA C4BPB LCN2 MBL2 FGA FGB A2M VIM C6 PYGL COTL1 C5 C9 C3 STOM ALAD LRG1 BPGM DAG1 CALR CFI HP MRC1 ENO1 CFL1 EEF1G CFHR2 CFHR5 PPIA
1.34242e-18	45	1771	5.23776	GO:0009607 response to biotic stimulus	http://amigo.geneontology.org/amigo/term/GO:0009607	MPO LTF PF4V1 EPX LBP CRP APCS S100A8 FCN2 S100A9 MNDA PPBP PF4 RNASE2 CD14 SSC5D XRCC5 APOA4 C4BPA C4BPB LCN2 MBL2 FGA FGB A2M VIM C6 HSPA5 PYGL COTL1 C5 C9 C3 ALAD LRG1 BPGM CALR CFI HP MRC1 ENO1 CFL1 EEF1G CFHR2 CFHR5
2.25793e-18	44	1731	5.23971	GO:0043207 response to external biotic stimulus	http://amigo.geneontology.org/amigo/term/GO:0043207	MPO LTF PF4V1 EPX LBP CRP APCS S100A8 FCN2 S100A9 MNDA PPBP PF4 RNASE2 CD14 SSC5D XRCC5 APOA4 C4BPA C4BPB LCN2 MBL2 FGA FGB A2M VIM C6 PYGL COTL1 C5 C9 C3 ALAD LRG1 BPGM CALR CFI HP MRC1 ENO1 CFL1 EEF1G CFHR2 CFHR5
2.25793e-18	44	1728	5.24881	GO:0051707 response to other organism	http://amigo.geneontology.org/amigo/term/GO:0051707	MPO LTF PF4V1 EPX LBP CRP APCS S100A8 FCN2 S100A9 MNDA PPBP PF4 RNASE2 CD14 SSC5D XRCC5 APOA4 C4BPA C4BPB LCN2 MBL2 FGA FGB A2M VIM C6 PYGL COTL1 C5 C9 C3 ALAD LRG1 BPGM CALR CFI HP MRC1 ENO1 CFL1 EEF1G CFHR2 CFHR5
4.82963e-18	56	3073	3.75645	GO:0009605 response to external stimulus	http://amigo.geneontology.org/amigo/term/GO:0009605	MPO LTF EFNB1 PF4V1 EPX LBP CRP APCS S100A8 FCN2 S100A9 MNDA PPBP PF4 RNASE2 CD14 FGA DAG1 SSC5D HSPA5 XRCC5 F11 C5 APOA4 APOA1 C4BPA C4BPB MMRN1 LCN2 MBL2 FGG FGB HPSE A2M PPIA VIM C6 PYGL COTL1 C9 C3 ALAD LRG1 BPGM CALR PROS1 CFI HP MRC1 ENO1 CFL1 EEF1G CFHR2 BIN2 CFHR5 MMP9
5.50004e-18	66	4424	3.07525	GO:0006950 response to stress	http://amigo.geneontology.org/amigo/term/GO:0006950	ACTB PLEK TLN1 CSRP1 FGA MPO LTF HSPA5 XRCC5 PF4V1 VWF EPX LBP CRP APCS S100A8 FCN2 ERCC3 S100A9 MNDA PPBP PF4 RNASE2 CD14 FGG FGB HPSE CALR SSC5D HP HPR ENO1 F11 MMP9 SEC61B APOA4 APOA1 MMRN1 LCN2 MBL2 A2M PPIA SLC4A1 VIM C6 COTL1 C5 PDLIM1 C9 C4BPA C4BPB C3 SAA2 ALAD LRG1 BPGM DAG1 CD163 PROS1 CFI ORM2 MRC1 TPM1 CFHR2 CFHR5 LGALS3BP
6.24541e-16	44	2031	4.46575	GO:0006952 defense response	http://amigo.geneontology.org/amigo/term/GO:0006952	MPO LTF PF4V1 EPX LBP CRP APCS S100A8 FCN2 S100A9 MNDA PPBP PF4 RNASE2 CD14 SSC5D HP HPR XRCC5 APOA4 APOA1 LCN2 MBL2 FGA FGB A2M VIM C6 COTL1 C5 C9 C4BPA C4BPB C3 SAA2 BPGM CD163 CFI ORM2 MRC1 CFHR2 CFHR5 MMP9 LGALS3BP
3.49133e-15	36	1355	5.47665	GO:0098542 defense response to other organism	http://amigo.geneontology.org/amigo/term/GO:0098542	MPO LTF EPX LBP CRP APCS FCN2 MNDA RNASE2 XRCC5 APOA4 LCN2 PF4 MBL2 FGA FGB A2M VIM C6 COTL1 C5 C9 C4BPA C4BPB C3 S100A8 S100A9 PPBP CD14 BPGM SSC5D CFI HP MRC1 CFHR2 CFHR5
7.47105e-15	20	302	13.6513	GO:0006959 humoral immune response	http://amigo.geneontology.org/amigo/term/GO:0006959	LTF PF4V1 C4BPA C3 CRP APCS FCN2 S100A9 PPBP PF4 C6 C4BPB MBL2 FGA FGB A2M C5 C9 CFI CFHR5
5.06366e-14	13	84	31.9019	GO:0006956 complement activation	http://amigo.geneontology.org/amigo/term/GO:0006956	C4BPA C3 CRP APCS FCN2 C6 C4BPB MBL2 A2M C5 C9 CFI CFHR5
2.48988e-13	22	475	9.54731	GO:0042060 wound healing	http://amigo.geneontology.org/amigo/term/GO:0042060	ACTB PLEK TLN1 CSRP1 FGA VWF FGG FGB HPSE APCS F11 MMRN1 PF4 SLC4A1 PF4V1 S100A8 LRG1 DAG1 PROS1 PPIA TPM1 C4BPB
7.62252e-13	17	246	14.2451	GO:0007596 blood coagulation	http://amigo.geneontology.org/amigo/term/GO:0007596	ACTB PLEK TLN1 CSRP1 FGA VWF FGG FGB F11 MMRN1 PF4 HPSE SLC4A1 PF4V1 PROS1 PPIA C4BPB
7.62252e-13	26	772	6.94238	GO:0009617 response to bacterium	http://amigo.geneontology.org/amigo/term/GO:0009617	MPO LTF PF4V1 EPX LBP S100A8 S100A9 PPBP PF4 CD14 SSC5D C4BPA C4BPB LCN2 FCN2 MBL2 FGA FGB PYGL C3 ALAD LRG1 HP MRC1 VIM CRP
9.79099e-13	17	252	13.9059	GO:0007599 hemostasis	http://amigo.geneontology.org/amigo/term/GO:0007599	ACTB PLEK TLN1 CSRP1 FGA VWF FGG FGB F11 MMRN1 PF4 HPSE SLC4A1 PF4V1 PROS1 PPIA C4BPB
9.79099e-13	17	251	13.9613	GO:0050817 coagulation	http://amigo.geneontology.org/amigo/term/GO:0050817	ACTB PLEK TLN1 CSRP1 FGA VWF FGG FGB F11 MMRN1 PF4 HPSE SLC4A1 PF4V1 PROS1 PPIA C4BPB
3.90295e-12	23	619	7.6593	GO:0009611 response to wounding	http://amigo.geneontology.org/amigo/term/GO:0009611	ACTB PLEK TLN1 CSRP1 FGA VWF FGG FGB HPSE APCS F11 MMRN1 PF4 SLC4A1 PF4V1 APOA4 S100A8 LRG1 DAG1 PROS1 PPIA TPM1 C4BPB
1.5154e-11	10	54	38.1732	GO:0006958 complement activation classical pathway	http://amigo.geneontology.org/amigo/term/GO:0006958	C4BPA CRP APCS C4BPB C6 C5 C9 C3 MBL2 CFI
3.21085e-11	47	3183	3.04378	GO:0002376 immune system process	http://amigo.geneontology.org/amigo/term/GO:0002376	LTF PF4V1 C4BPA C3 LBP CRP APCS S100A8 FCN2 S100A9 MNDA PPBP PF4 RNASE2 CD14 C6 ACTB C9 XRCC5 C5 APOA4 GPLD1 APOA1 C4BPB MBL2 FGA FGB A2M PPIA SLC4A1 MPO VIM EFNB1 MMP9 PRG4 EPX LCN2 BPGM CALR SSC5D CFI ORM2 HP MRC1 PLEK CFHR5 CTSD
4.15283e-11	28	1102	5.23755	GO:0045087 innate immune response	http://amigo.geneontology.org/amigo/term/GO:0045087	LBP CRP APCS FCN2 MNDA RNASE2 LTF XRCC5 APOA4 MBL2 A2M VIM C6 C5 C9 C4BPA C4BPB C3 S100A8 LCN2 S100A9 CD14 FGA FGB SSC5D CFI MRC1 CFHR5
1.26682e-10	10	67	30.7664	GO:0002455 humoral immune response mediated by circulating immunoglobulin	http://amigo.geneontology.org/amigo/term/GO:0002455	C4BPA CRP APCS C4BPB C6 C5 C9 C3 MBL2 CFI
2.12205e-10	12	130	19.0279	GO:0002526 acute inflammatory response	http://amigo.geneontology.org/amigo/term/GO:0002526	LBP HP HPR APCS C3 CRP SAA2 S100A8 A2M CD163 ORM2 MBL2
2.58115e-10	18	422	8.79249	GO:0050878 regulation of body fluid levels	http://amigo.geneontology.org/amigo/term/GO:0050878	ACTB PLEK TLN1 CSRP1 FGA VWF FGG FGB F11 MMRN1 PF4 HPSE SLC4A1 PF4V1 PROS1 PPIA NME1 C4BPB
6.06119e-10	12	143	17.2981	GO:0030168 platelet activation	http://amigo.geneontology.org/amigo/term/GO:0030168	ACTB PLEK TLN1 CSRP1 FGA FGG FGB VWF MMRN1 PF4 PF4V1 PPIA
8.90494e-10	9	57	32.5477	GO:0006953 acute-phase response	http://amigo.geneontology.org/amigo/term/GO:0006953	LBP CRP SAA2 A2M CD163 ORM2 HP APCS MBL2
1.11487e-08	35	2190	3.2944	GO:0006955 immune response	http://amigo.geneontology.org/amigo/term/GO:0006955	LTF PF4V1 C4BPA C3 LBP CRP APCS FCN2 S100A9 MNDA PPBP PF4 RNASE2 CD14 C6 C9 XRCC5 APOA4 GPLD1 APOA1 C4BPB MBL2 FGA FGB A2M VIM C5 PRG4 EPX S100A8 LCN2 SSC5D CFI MRC1 CFHR5
1.31035e-08	16	406	8.12355	GO:0002253 activation of immune response	http://amigo.geneontology.org/amigo/term/GO:0002253	C4BPA C3 CRP APCS FCN2 MNDA C6 XRCC5 GPLD1 C4BPB MBL2 A2M C5 C9 CFI CFHR5
1.65751e-08	9	79	23.4837	GO:0070527 platelet aggregation	http://amigo.geneontology.org/amigo/term/GO:0070527	ACTB PLEK TLN1 CSRP1 FGA FGG FGB MMRN1 PPIA
1.91569e-08	15	356	8.68547	GO:0042742 defense response to bacterium	http://amigo.geneontology.org/amigo/term/GO:0042742	MPO LTF EPX LBP LCN2 FCN2 MBL2 FGA FGB PPBP SSC5D HP CRP S100A8 S100A9
3.79184e-08	36	2427	3.05763	GO:0048584 positive regulation of response to stimulus	http://amigo.geneontology.org/amigo/term/GO:0048584	C4BPA C3 CRP APCS FCN2 MNDA CD14 FGA C6 ACTB C9 NID1 LTF XRCC5 VWF GPLD1 APOA1 C4BPB LBP S100A8 S100A9 MBL2 LRG1 FGG FGB HPSE A2M PPIA C5 IGFBP5 RAP1B IGFBP3 CALR CFI MMP9 CFHR5
5.10613e-08	6	21	58.8958	GO:0008228 opsonization	http://amigo.geneontology.org/amigo/term/GO:0008228	LBP C4BPA C4BPB FCN2 MBL2 CRP
5.10613e-08	15	385	8.03124	GO:0031589 cell-substrate adhesion	http://amigo.geneontology.org/amigo/term/GO:0031589	ITGA2B MSLN VWF FGG FGB HPSE PARVB TLN1 APOA1 FGA NID1 DAG1 RSU1 CALR BCAM
1.29029e-07	18	634	5.85242	GO:0006897 endocytosis	http://amigo.geneontology.org/amigo/term/GO:0006897	BIN2 MRC1 LBP APOC3 C4BPA C4BPB FCN2 MBL2 ACTB LGALS3BP PRG4 C3 CD14 CD163 SSC5D CFI NME1 CRP
1.29029e-07	8	69	23.8997	GO:0031638 zymogen activation	http://amigo.geneontology.org/amigo/term/GO:0031638	HP HPR F11 FGG FGA FGB ENO1 CLEC3B
1.34853e-07	21	892	4.85296	GO:0006954 inflammatory response	http://amigo.geneontology.org/amigo/term/GO:0006954	PF4V1 LBP S100A8 S100A9 PPBP PF4 CD14 HP HPR APCS APOA1 C5 C3 CRP SAA2 BPGM A2M CD163 ORM2 MMP9 MBL2
1.52526e-07	23	1089	4.35363	GO:0032101 regulation of response to external stimulus	http://amigo.geneontology.org/amigo/term/GO:0032101	MNDA FGA APCS FCN2 LTF XRCC5 F11 C5 APOA1 MMRN1 S100A8 S100A9 MBL2 FGG FGB HPSE A2M C3 LBP CD14 PROS1 CALR MMP9
1.52526e-07	9	104	17.8386	GO:0034109 homotypic cell-cell adhesion	http://amigo.geneontology.org/amigo/term/GO:0034109	ACTB PLEK TLN1 CSRP1 FGA FGG FGB MMRN1 PPIA
1.62354e-07	29	1729	3.45744	GO:0007155 cell adhesion	http://amigo.geneontology.org/amigo/term/GO:0007155	ACTB PLEK TLN1 CSRP1 FGA ITGA2B MSLN VWF S100A8 S100A9 FGG FGB HPSE PARVB NID1 APOA4 APOA1 MMRN1 EFNB1 PDLIM1 LGALS3BP SVEP1 LRG1 DAG1 BCAM PPIA RSU1 CALR TPM1
1.63372e-07	31	1964	3.25366	GO:0006508 proteolysis	http://amigo.geneontology.org/amigo/term/GO:0006508	HSPA5 CPN1 SERPINA7 TPP1 CALR HP HPR LTF F11 MMP9 SEC61B GPLD1 CTSD S100A8 ALAD FCN2 S100A9 MBL2 FGG FGA FGB DAG1 SPP2 C5 C3 ITIH3 A2M PROS1 CFI ENO1 CLEC3B
2.49458e-07	10	152	13.5615	GO:0016064 immunoglobulin mediated immune response	http://amigo.geneontology.org/amigo/term/GO:0016064	C4BPA CRP APCS C4BPB C6 C5 C9 C3 MBL2 CFI
2.64792e-07	6	28	44.1718	GO:0031639 plasminogen activation	http://amigo.geneontology.org/amigo/term/GO:0031639	F11 FGG FGA FGB ENO1 CLEC3B
4.39321e-07	10	162	12.7244	GO:0019724 B cell mediated immunity	http://amigo.geneontology.org/amigo/term/GO:0019724	C4BPA CRP APCS C4BPB C6 C5 C9 C3 MBL2 CFI
7.38897e-07	47	4338	2.23337	GO:0048583 regulation of response to stimulus	http://amigo.geneontology.org/amigo/term/GO:0048583	IGFBP5 C4BPA C3 CRP APCS IGFBP3 FCN2 MNDA CD14 FGA C6 ACTB C9 NID1 LTF LTBP1 ENO1 XRCC5 F11 C5 ASPN APOC3 VWF GPLD1 PLEK APOA1 C4BPB LBP MMRN1 S100A8 S100A9 PF4 MBL2 LRG1 FGG FGB HPSE A2M CALR PPIA HSPA5 RAP1B DAG1 PROS1 CFI MMP9 CFHR5
7.38897e-07	9	127	14.608	GO:0051702 biological process involved in interaction with symbiont	http://amigo.geneontology.org/amigo/term/GO:0051702	CRP APCS PF4 STOM MBL2 LTF CFHR2 CFHR5 CFL1
1.50868e-06	17	670	5.23029	GO:0050778 positive regulation of immune response	http://amigo.geneontology.org/amigo/term/GO:0050778	C4BPA C3 CRP APCS FCN2 MNDA C6 C9 XRCC5 GPLD1 C4BPB MBL2 A2M C5 LBP CFI CFHR5
1.65816e-06	6	38	32.5477	GO:0006910 phagocytosis recognition	http://amigo.geneontology.org/amigo/term/GO:0006910	LBP C4BPA C4BPB FCN2 MBL2 CRP
2.45926e-06	37	3024	2.52216	GO:0051239 regulation of multicellular organismal process	http://amigo.geneontology.org/amigo/term/GO:0051239	APOA4 APOC3 APOA1 MNDA CD14 FGA ACTB LTF LTBP1 F11 C5 EFEMP1 C3 LBP CRP APCS PF4 LRG1 FGG FGB HPSE ORM2 XRCC5 MMP9 ASPN IGFBP5 EPX DAG1 SSC5D PROS1 ENO1 PFN1 GPLD1 CALR TPM1 LCN2 CFL1
4.29822e-06	13	400	6.69939	GO:0002237 response to molecule of bacterial origin	http://amigo.geneontology.org/amigo/term/GO:0002237	PF4V1 LBP S100A8 S100A9 PPBP PF4 CD14 SSC5D LTF MPO ALAD MRC1 VIM
4.84777e-06	21	1119	3.86849	GO:0002684 positive regulation of immune system process	http://amigo.geneontology.org/amigo/term/GO:0002684	C4BPA C3 LBP CRP APCS FCN2 MNDA C6 ACTB C9 XRCC5 GPLD1 C4BPB PF4 MBL2 A2M EFNB1 C5 CFI CALR CFHR5
4.98891e-06	11	272	8.33635	GO:0006909 phagocytosis	http://amigo.geneontology.org/amigo/term/GO:0006909	BIN2 LBP APOA1 C4BPA C4BPB FCN2 MBL2 C3 CALR CRP CD14
5.95507e-06	26	1695	3.16195	GO:0016192 vesicle-mediated transport	http://amigo.geneontology.org/amigo/term/GO:0016192	BIN2 RAP1B MRC1 LBP APOC3 APOA1 C4BPA C4BPB FCN2 MBL2 FGG FGA FGB ACTB LGALS3BP PLEK PRG4 C3 CD14 CD163 CALR SSC5D CFI NME1 RAB1B CRP
6.77752e-06	38	3300	2.37368	GO:0070887 cellular response to chemical stimulus	http://amigo.geneontology.org/amigo/term/GO:0070887	HSPA5 PF4V1 RAP1B LBP S100A8 S100A9 MNDA PPBP PF4 CD14 LTF LTBP1 ENO1 MMP9 C5 ASPN APOA4 GPLD1 IGFBP5 APOA1 LRG1 CALR PPIA MPO VIM XRCC5 EPX ESD ALAD FGG FGB DAG1 HP MRC1 TPM1 CLEC3B ACTB BIN2
7.00874e-06	7	81	17.8141	GO:0061045 negative regulation of wound healing	http://amigo.geneontology.org/amigo/term/GO:0061045	FGA APCS F11 MMRN1 FGG FGB PROS1
7.94514e-06	17	762	4.59882	GO:0002252 immune effector process	http://amigo.geneontology.org/amigo/term/GO:0002252	C4BPA C3 LBP CRP APCS FCN2 C6 APOA1 C4BPB MBL2 A2M MPO C5 C9 EPX CFI CFHR5
8.42148e-06	4	11	74.9582	GO:1903027 regulation of opsonization	http://amigo.geneontology.org/amigo/term/GO:1903027	C4BPA C4BPB FCN2 MBL2
8.56066e-06	26	1735	3.08906	GO:0002682 regulation of immune system process	http://amigo.geneontology.org/amigo/term/GO:0002682	C4BPA C3 LBP CRP APCS FCN2 MNDA CD14 C6 ACTB C9 XRCC5 C5 GPLD1 APOA1 C4BPB PF4 MBL2 A2M EFNB1 EPX CFI ORM2 LTF CALR CFHR5
8.74175e-06	12	359	6.89031	GO:0044403 biological process involved in symbiotic interaction	http://amigo.geneontology.org/amigo/term/GO:0044403	CRP APCS LTF PF4 STOM MBL2 DAG1 MRC1 CFHR2 CFHR5 CFL1 PPIA
9.82049e-06	8	128	12.8834	GO:0010811 positive regulation of cell-substrate adhesion	http://amigo.geneontology.org/amigo/term/GO:0010811	APOA1 NID1 DAG1 RSU1 CALR FGG FGA FGB
9.82049e-06	26	1752	3.05908	GO:1901700 response to oxygen-containing compound	http://amigo.geneontology.org/amigo/term/GO:1901700	PF4V1 RAP1B LBP S100A8 S100A9 PPBP PF4 CD14 LTF MMP9 APOA4 GPLD1 IGFBP5 HP MPO HSPA5 XRCC5 ESD ALAD DAG1 A2M CALR MRC1 TPM1 VIM ACTB
1.00843e-05	5	28	36.8098	GO:0042730 fibrinolysis	http://amigo.geneontology.org/amigo/term/GO:0042730	FGA F11 FGG FGB PROS1
1.06377e-05	19	980	3.9965	GO:0033993 response to lipid	http://amigo.geneontology.org/amigo/term/GO:0033993	PF4V1 LBP S100A8 S100A9 PPBP PF4 CD14 LTF APOA4 CALR MPO XRCC5 CPN1 ALAD DAG1 A2M MRC1 VIM GPLD1
1.31691e-05	12	376	6.57878	GO:0032496 response to lipopolysaccharide	http://amigo.geneontology.org/amigo/term/GO:0032496	PF4V1 LBP S100A8 S100A9 PPBP PF4 CD14 LTF MPO ALAD MRC1 VIM
1.7187e-05	8	139	11.8639	GO:0061041 regulation of wound healing	http://amigo.geneontology.org/amigo/term/GO:0061041	FGA APCS F11 MMRN1 FGG FGB HPSE PROS1
1.96655e-05	10	254	8.11556	GO:0007160 cell-matrix adhesion	http://amigo.geneontology.org/amigo/term/GO:0007160	ITGA2B MSLN FGG FGB HPSE TLN1 FGA NID1 DAG1 BCAM
1.9741e-05	7	97	14.8757	GO:1903035 negative regulation of response to wounding	http://amigo.geneontology.org/amigo/term/GO:1903035	FGA APCS F11 MMRN1 FGG FGB PROS1
2.0985e-05	4	14	58.8958	GO:0010896 regulation of triglyceride catabolic process	http://amigo.geneontology.org/amigo/term/GO:0010896	APOA4 APOC3 APOA1 GPLD1
2.34706e-05	12	400	6.18405	GO:0051346 negative regulation of hydrolase activity	http://amigo.geneontology.org/amigo/term/GO:0051346	APOC3 SERPINA7 LTF APCS SPP2 C5 APOA1 C3 ITIH3 A2M PROS1 MMP9
2.67415e-05	14	568	5.0808	GO:0010035 response to inorganic substance	http://amigo.geneontology.org/amigo/term/GO:0010035	MMP9 APOA4 GPLD1 FGG FGA FGB HP MPO HSPA5 ASPN S100A8 ALAD CD14 CALR
2.82953e-05	19	1054	3.71591	GO:0050776 regulation of immune response	http://amigo.geneontology.org/amigo/term/GO:0050776	C4BPA C3 CRP APCS FCN2 MNDA CD14 C6 C9 XRCC5 GPLD1 C4BPB LBP MBL2 A2M C5 CFI LTF CFHR5
3.60399e-05	46	4821	1.96686	GO:0042221 response to chemical	http://amigo.geneontology.org/amigo/term/GO:0042221	HSPA5 EFNB1 PF4V1 RAP1B LBP S100A8 S100A9 MNDA PPBP PF4 RNASE2 CD14 DAG1 CALR SSC5D LTF LTBP1 ENO1 MMP9 SEC61B C5 ASPN APOA4 GPLD1 IGFBP5 APOA1 LRG1 FGG FGA FGB PPIA HP MPO VIM XRCC5 CPN1 EPX ESD ALAD HPSE A2M MRC1 TPM1 CLEC3B ACTB BIN2
3.69123e-05	36	3269	2.27007	GO:0010033 response to organic substance	http://amigo.geneontology.org/amigo/term/GO:0010033	HSPA5 PF4V1 RAP1B LBP S100A8 S100A9 MNDA PPBP PF4 CD14 CALR SSC5D LTF LTBP1 SEC61B ASPN APOA4 GPLD1 IGFBP5 APOA1 LRG1 MPO VIM XRCC5 MMP9 CPN1 ESD ALAD FGG FGB HPSE DAG1 A2M MRC1 CLEC3B ACTB
3.70848e-05	23	1529	3.10079	GO:0080134 regulation of response to stress	http://amigo.geneontology.org/amigo/term/GO:0080134	MNDA FGA ACTB APCS FCN2 ENO1 XRCC5 F11 APOA1 MMRN1 S100A8 S100A9 MBL2 FGG FGB HPSE A2M C3 LBP PROS1 PPIA HSPA5 MMP9
3.84585e-05	25	1777	2.90004	GO:0048585 negative regulation of response to stimulus	http://amigo.geneontology.org/amigo/term/GO:0048585	C4BPA FGA APCS LTF LTBP1 ENO1 F11 C5 ASPN IGFBP5 PLEK APOA1 C4BPB MMRN1 PF4 FGG FGB A2M CALR HSPA5 PROS1 MMP9 DAG1 PPIA IGFBP3
4.65723e-05	6	71	17.4199	GO:0030193 regulation of blood coagulation	http://amigo.geneontology.org/amigo/term/GO:0030193	FGA F11 FGG FGB HPSE PROS1
4.69897e-05	9	220	8.4328	GO:0010810 regulation of cell-substrate adhesion	http://amigo.geneontology.org/amigo/term/GO:0010810	TLN1 APOA1 NID1 DAG1 RSU1 CALR FGG FGA FGB
4.89594e-05	25	1806	2.85348	GO:0048870 cell motility	http://amigo.geneontology.org/amigo/term/GO:0048870	ACTB PF4V1 S100A8 S100A9 PPBP PF4 CFL1 C5 IGFBP5 IGFBP3 PPIA EFNB1 MMP9 PDLIM1 APOA1 EPX LBP LRG1 HSPA5 PFN1 BIN2 GPLD1 TPM1 DAG1 CALR
4.89594e-05	25	1806	2.85348	GO:0051674 localization of cell	http://amigo.geneontology.org/amigo/term/GO:0051674	ACTB PF4V1 S100A8 S100A9 PPBP PF4 CFL1 C5 IGFBP5 IGFBP3 PPIA EFNB1 MMP9 PDLIM1 APOA1 EPX LBP LRG1 HSPA5 PFN1 BIN2 GPLD1 TPM1 DAG1 CALR
4.93915e-05	5	40	25.7669	GO:0044788 modulation by host of viral process	http://amigo.geneontology.org/amigo/term/GO:0044788	CRP APCS STOM LTF CFL1
5.14018e-05	6	73	16.9426	GO:1900046 regulation of hemostasis	http://amigo.geneontology.org/amigo/term/GO:1900046	FGA F11 FGG FGB HPSE PROS1
5.38138e-05	41	4103	2.05984	GO:0065008 regulation of biological quality	http://amigo.geneontology.org/amigo/term/GO:0065008	LTF ACTB PLEK TLN1 CSRP1 FGA SLC4A1 COTL1 PFN1 APOA4 APOC3 VWF APOA1 RAP1B FGG FGB F11 CRP MMRN1 LCN2 PF4 HPSE PF4V1 IGFBP5 BPGM DAG1 CALR PROS1 PPIA NME1 VIM PYGL SERPINA7 TPM1 TPP1 CFL1 PARVB GPLD1 C4BPB S100A8 S100A9
6.36083e-05	6	76	16.2738	GO:0050818 regulation of coagulation	http://amigo.geneontology.org/amigo/term/GO:0050818	FGA F11 FGG FGB HPSE PROS1
6.50461e-05	19	1128	3.47213	GO:0051336 regulation of hydrolase activity	http://amigo.geneontology.org/amigo/term/GO:0051336	APOA4 APOC3 APOA1 SERPINA7 LTF PLEK CTSD APCS S100A8 S100A9 SPP2 C5 C3 ITIH3 A2M PROS1 MMP9 RSU1 GPLD1
6.51439e-05	8	172	9.58768	GO:1903034 regulation of response to wounding	http://amigo.geneontology.org/amigo/term/GO:1903034	FGA APCS F11 MMRN1 FGG FGB HPSE PROS1
7.03135e-05	23	1602	2.95949	GO:0016477 cell migration	http://amigo.geneontology.org/amigo/term/GO:0016477	PF4V1 S100A8 S100A9 PPBP PF4 C5 IGFBP5 IGFBP3 PPIA EFNB1 MMP9 PDLIM1 APOA1 EPX LBP LRG1 HSPA5 PFN1 BIN2 GPLD1 TPM1 DAG1 CALR
7.35806e-05	5	44	23.4244	GO:1900026 positive regulation of substrate adhesion-dependent cell spreading	http://amigo.geneontology.org/amigo/term/GO:1900026	APOA1 CALR FGG FGA FGB
7.41114e-05	7	123	11.7313	GO:0030593 neutrophil chemotaxis	http://amigo.geneontology.org/amigo/term/GO:0030593	PF4V1 S100A8 S100A9 PPBP PF4 PPIA LBP
7.59465e-05	26	1992	2.69052	GO:0040011 locomotion	http://amigo.geneontology.org/amigo/term/GO:0040011	ACTB EFNB1 PF4V1 S100A8 S100A9 PPBP PF4 RNASE2 CFL1 DAG1 C5 IGFBP5 APOA1 IGFBP3 PPIA MMP9 PDLIM1 EPX LBP LRG1 HSPA5 PFN1 BIN2 GPLD1 TPM1 CALR
7.89993e-05	16	831	3.96891	GO:0030162 regulation of proteolysis	http://amigo.geneontology.org/amigo/term/GO:0030162	SERPINA7 LTF GPLD1 CTSD S100A8 ALAD S100A9 SPP2 C5 C3 ITIH3 A2M PROS1 ENO1 MMP9 CLEC3B
7.89993e-05	8	178	9.2645	GO:0097530 granulocyte migration	http://amigo.geneontology.org/amigo/term/GO:0097530	PF4V1 S100A8 S100A9 PPBP PF4 PPIA EPX LBP
8.75815e-05	20	1272	3.24112	GO:1901701 cellular response to oxygen-containing compound	http://amigo.geneontology.org/amigo/term/GO:1901701	PF4V1 RAP1B LBP PPBP PF4 CD14 LTF MMP9 APOA4 GPLD1 IGFBP5 MPO HSPA5 XRCC5 ESD DAG1 MRC1 TPM1 VIM ACTB
8.82738e-05	4	21	39.2638	GO:0030449 regulation of complement activation	http://amigo.geneontology.org/amigo/term/GO:0030449	C4BPA C4BPB A2M C3
0.00010367	43	4552	1.94723	GO:0030154 cell differentiation	http://amigo.geneontology.org/amigo/term/GO:0030154	TPM4 ACTB EFNB1 CSRP1 ERCC3 S100A9 DAG1 PARVB NID1 LTF EFEMP1 APOA1 CRP APCS IGFBP3 TAGLN2 PF4 LRG1 CALR SLC4A1 VIM HSPA5 XRCC5 MMP9 APOA4 IGFBP5 C3 S100A8 FGG BPGM HPSE A2M PPIA NME1 PLEK ANXA7 TPP1 RAP1B TPM1 CFL1 GPLD1 FGA FGB
0.000111868	12	480	5.15338	GO:0052548 regulation of endopeptidase activity	http://amigo.geneontology.org/amigo/term/GO:0052548	SERPINA7 LTF CTSD S100A8 S100A9 SPP2 C5 C3 ITIH3 A2M PROS1 MMP9
0.000116889	43	4576	1.93702	GO:0048869 cellular developmental process	http://amigo.geneontology.org/amigo/term/GO:0048869	TPM4 ACTB EFNB1 CSRP1 ERCC3 S100A9 DAG1 PARVB NID1 LTF EFEMP1 APOA1 CRP APCS IGFBP3 TAGLN2 PF4 LRG1 CALR SLC4A1 VIM HSPA5 XRCC5 MMP9 APOA4 IGFBP5 C3 S100A8 FGG BPGM HPSE A2M PPIA NME1 PLEK ANXA7 TPP1 RAP1B TPM1 CFL1 GPLD1 FGA FGB
0.000125347	5	50	20.6135	GO:0090207 regulation of triglyceride metabolic process	http://amigo.geneontology.org/amigo/term/GO:0090207	APOA4 APOC3 APOA1 C3 GPLD1
0.000132643	15	769	4.02084	GO:0030036 actin cytoskeleton organization	http://amigo.geneontology.org/amigo/term/GO:0030036	COTL1 PDLIM1 PFN1 PLEK CALD1 TPM1 TPM3 CSRP1 TPM4 CFL1 PARVB ACTB APOA1 TLN1 CALR
0.000132694	14	672	4.29448	GO:0006935 chemotaxis	http://amigo.geneontology.org/amigo/term/GO:0006935	EFNB1 PF4V1 S100A8 S100A9 PPBP PF4 RNASE2 DAG1 C5 APOA1 PPIA LBP BIN2 CALR
0.000134155	5	51	20.2093	GO:0030195 negative regulation of blood coagulation	http://amigo.geneontology.org/amigo/term/GO:0030195	FGA F11 FGG FGB PROS1
0.000139107	14	676	4.26907	GO:0042330 taxis	http://amigo.geneontology.org/amigo/term/GO:0042330	EFNB1 PF4V1 S100A8 S100A9 PPBP PF4 RNASE2 DAG1 C5 APOA1 PPIA LBP BIN2 CALR
0.000140887	4	24	34.3559	GO:0006957 complement activation alternative pathway	http://amigo.geneontology.org/amigo/term/GO:0006957	C5 C9 C3 CFHR5
0.00014342	5	52	19.8207	GO:1900047 negative regulation of hemostasis	http://amigo.geneontology.org/amigo/term/GO:1900047	FGA F11 FGG FGB PROS1
0.0001611	9	266	6.9745	GO:0016485 protein processing	http://amigo.geneontology.org/amigo/term/GO:0016485	CPN1 HP HPR F11 FGG FGA FGB ENO1 CLEC3B
0.0001611	7	142	10.1616	GO:0019730 antimicrobial humoral response	http://amigo.geneontology.org/amigo/term/GO:0019730	LTF PF4V1 S100A9 PPBP PF4 FGA FGB
0.000173183	10	342	6.02734	GO:0051604 protein maturation	http://amigo.geneontology.org/amigo/term/GO:0051604	CPN1 HP HPR F11 FGG FGA FGB ENO1 CLEC3B CALR
0.000179429	12	509	4.85977	GO:0052547 regulation of peptidase activity	http://amigo.geneontology.org/amigo/term/GO:0052547	SERPINA7 LTF CTSD S100A8 S100A9 SPP2 C5 C3 ITIH3 A2M PROS1 MMP9
0.000180727	5	55	18.7396	GO:0050819 negative regulation of coagulation	http://amigo.geneontology.org/amigo/term/GO:0050819	FGA F11 FGG FGB PROS1
0.000185539	9	272	6.82065	GO:0030595 leukocyte chemotaxis	http://amigo.geneontology.org/amigo/term/GO:0030595	PF4V1 S100A8 S100A9 PPBP PF4 C5 PPIA LBP CALR
0.000198884	9	275	6.74624	GO:0010951 negative regulation of endopeptidase activity	http://amigo.geneontology.org/amigo/term/GO:0010951	SERPINA7 LTF SPP2 C5 C3 ITIH3 A2M PROS1 MMP9
0.000198884	7	148	9.74963	GO:0071621 granulocyte chemotaxis	http://amigo.geneontology.org/amigo/term/GO:0071621	PF4V1 S100A8 S100A9 PPBP PF4 PPIA LBP
0.000201238	18	1130	3.28357	GO:0051241 negative regulation of multicellular organismal process	http://amigo.geneontology.org/amigo/term/GO:0051241	APOC3 FGA F11 APOA4 EFEMP1 APOA1 LBP APCS PF4 FGG FGB ASPN IGFBP5 EPX SSC5D PROS1 CALR LTF
0.000203892	7	149	9.6842	GO:1990266 neutrophil migration	http://amigo.geneontology.org/amigo/term/GO:1990266	PF4V1 S100A8 S100A9 PPBP PF4 PPIA LBP
0.000205095	9	277	6.69753	GO:0097529 myeloid leukocyte migration	http://amigo.geneontology.org/amigo/term/GO:0097529	PF4V1 S100A8 S100A9 PPBP PF4 C5 PPIA EPX LBP
0.000209988	10	353	5.83952	GO:0002460 adaptive immune response based on somatic recombination of immune receptors built from immunoglobulin superfamily domains	http://amigo.geneontology.org/amigo/term/GO:0002460	C4BPA CRP APCS C4BPB C6 C5 C9 C3 MBL2 CFI
0.000218621	10	355	5.80662	GO:0060326 cell chemotaxis	http://amigo.geneontology.org/amigo/term/GO:0060326	PF4V1 S100A8 S100A9 PPBP PF4 C5 PPIA LBP BIN2 CALR
0.000243855	9	284	6.53245	GO:0010466 negative regulation of peptidase activity	http://amigo.geneontology.org/amigo/term/GO:0010466	SERPINA7 LTF SPP2 C5 C3 ITIH3 A2M PROS1 MMP9
0.00027455	11	448	5.06135	GO:0050900 leukocyte migration	http://amigo.geneontology.org/amigo/term/GO:0050900	PF4V1 S100A8 S100A9 PPBP PF4 C5 PPIA MMP9 EPX LBP CALR
0.000289782	15	835	3.70303	GO:0043086 negative regulation of catalytic activity	http://amigo.geneontology.org/amigo/term/GO:0043086	APOC3 SERPINA7 LTF APCS PPIA HP SLC4A1 SPP2 C5 APOA1 C3 ITIH3 A2M PROS1 MMP9
0.00029367	5	62	16.6238	GO:1900024 regulation of substrate adhesion-dependent cell spreading	http://amigo.geneontology.org/amigo/term/GO:1900024	APOA1 CALR FGG FGA FGB
0.000295582	4	30	27.4847	GO:0019433 triglyceride catabolic process	http://amigo.geneontology.org/amigo/term/GO:0019433	APOA4 APOC3 APOA1 GPLD1
0.000295582	4	30	27.4847	GO:0042744 hydrogen peroxide catabolic process	http://amigo.geneontology.org/amigo/term/GO:0042744	MPO APOA4 HP EPX
0.000313545	9	295	6.28887	GO:0071216 cellular response to biotic stimulus	http://amigo.geneontology.org/amigo/term/GO:0071216	PF4V1 LBP PPBP PF4 CD14 LTF HSPA5 MRC1 VIM
0.000320661	10	374	5.51163	GO:0010038 response to metal ion	http://amigo.geneontology.org/amigo/term/GO:0010038	MMP9 GPLD1 FGG FGA FGB HSPA5 S100A8 ALAD CD14 CALR
0.000357778	23	1810	2.6194	GO:0010941 regulation of cell death	http://amigo.geneontology.org/amigo/term/GO:0010941	FGA HP HPR ACTB ENO1 GPLD1 CTSD S100A8 ERCC3 S100A9 PF4 FGG FGB MMP9 HSPA5 IGFBP3 MNDA PPIA LTF MPO CFL1 CALR NME1
0.000370755	15	857	3.60797	GO:0030029 actin filament-based process	http://amigo.geneontology.org/amigo/term/GO:0030029	COTL1 PDLIM1 PFN1 PLEK CALD1 TPM1 TPM3 CSRP1 TPM4 CFL1 PARVB ACTB APOA1 TLN1 CALR
0.000374206	22	1687	2.68819	GO:0051240 positive regulation of multicellular organismal process	http://amigo.geneontology.org/amigo/term/GO:0051240	MNDA CD14 ACTB C5 C3 LBP PF4 LRG1 FGG FGA FGB HPSE ORM2 XRCC5 EPX DAG1 ENO1 LTF GPLD1 TPM1 LCN2 CFL1
0.000383233	11	469	4.83473	GO:0032102 negative regulation of response to external stimulus	http://amigo.geneontology.org/amigo/term/GO:0032102	FGA APCS LTF F11 C5 APOA1 MMRN1 FGG FGB A2M PROS1
0.000383233	30	2795	2.21254	GO:0051246 regulation of protein metabolic process	http://amigo.geneontology.org/amigo/term/GO:0051246	SERPINA7 LTF XRCC5 GPLD1 IGFBP5 CTSD C4BPA C4BPB C3 APCS S100A8 IGFBP3 ALAD S100A9 CALR PPIA HSPA5 SPP2 C5 APOA1 ITIH3 DAG1 A2M PROS1 RAB1B VIM ENO1 MMP9 ACTB CLEC3B
0.00039193	10	385	5.35416	GO:0002449 lymphocyte mediated immunity	http://amigo.geneontology.org/amigo/term/GO:0002449	C4BPA CRP APCS C4BPB C6 C5 C9 C3 MBL2 CFI
0.000402267	30	2805	2.20465	GO:0009056 catabolic process	http://amigo.geneontology.org/amigo/term/GO:0009056	HSPA5 ENO1 PYGL MMP9 APOA4 APOC3 APOA1 RAB1B CALR MPO BLVRA SEC61B GPLD1 CTSD C4BPA C4BPB S100A8 ALAD S100A9 HPSE HP SLC4A1 CPN1 EPX ESD TPP1 BPGM VIM ANXA7 RNASE2
0.000402599	4	33	24.9861	GO:0019835 cytolysis	http://amigo.geneontology.org/amigo/term/GO:0019835	LBP C6 C5 C9
0.000408198	6	114	10.8492	GO:0034446 substrate adhesion-dependent cell spreading	http://amigo.geneontology.org/amigo/term/GO:0034446	PARVB APOA1 CALR FGG FGA FGB
0.000408198	10	388	5.31276	GO:0045861 negative regulation of proteolysis	http://amigo.geneontology.org/amigo/term/GO:0045861	SERPINA7 LTF ALAD SPP2 C5 C3 ITIH3 A2M PROS1 MMP9
0.000419318	11	476	4.76363	GO:0006979 response to oxidative stress	http://amigo.geneontology.org/amigo/term/GO:0006979	MMP9 APOA4 PPIA HP MPO EPX ALAD TPM1 ERCC3 MBL2 PDLIM1
0.000461796	3	12	51.5338	GO:0001867 complement activation lectin pathway	http://amigo.geneontology.org/amigo/term/GO:0001867	FCN2 MBL2 A2M
0.000461796	3	12	51.5338	GO:0034145 positive regulation of toll-like receptor 4 signaling pathway	http://amigo.geneontology.org/amigo/term/GO:0034145	LBP CD14 LTF
0.000461796	3	12	51.5338	GO:0034370 triglyceride-rich lipoprotein particle remodeling	http://amigo.geneontology.org/amigo/term/GO:0034370	APOA4 APOA1 APOC3
0.000461796	3	12	51.5338	GO:0034372 very-low-density lipoprotein particle remodeling	http://amigo.geneontology.org/amigo/term/GO:0034372	APOA4 APOA1 APOC3
0.000461796	21	1594	2.71571	GO:0042981 regulation of apoptotic process	http://amigo.geneontology.org/amigo/term/GO:0042981	FGA ACTB ENO1 GPLD1 CTSD S100A8 ERCC3 S100A9 PF4 FGG FGB MMP9 HSPA5 IGFBP3 MNDA PPIA LTF MPO CFL1 CALR NME1
0.000461796	18	1222	3.03636	GO:0044092 negative regulation of molecular function	http://amigo.geneontology.org/amigo/term/GO:0044092	APOC3 SERPINA7 LTF MMP9 APCS CFHR5 PPIA HP SLC4A1 SPP2 ACTB C5 APOA1 C3 ITIH3 A2M PROS1 CFHR2
0.000461796	17	1104	3.17418	GO:0098609 cell-cell adhesion	http://amigo.geneontology.org/amigo/term/GO:0098609	ACTB PLEK TLN1 CSRP1 FGA ITGA2B S100A8 S100A9 FGG FGB APOA4 APOA1 MMRN1 EFNB1 PDLIM1 LRG1 PPIA
0.000472205	31	2990	2.13719	GO:0007166 cell surface receptor signaling pathway	http://amigo.geneontology.org/amigo/term/GO:0007166	ITGA2B EFNB1 PF4V1 IGFBP5 LBP IGFBP3 PPBP PF4 CD14 FGA NID1 FCN2 LTF LTBP1 ASPN GPLD1 EFEMP1 PLEK APOA1 MBL2 LRG1 FGG FGB VIM HSPA5 C3 TLN1 SVEP1 MMP9 MNDA C5
0.000557055	6	122	10.1378	GO:1990748 cellular detoxification	http://amigo.geneontology.org/amigo/term/GO:1990748	APOA4 MPO EPX ESD S100A9 HP
0.000574472	3	13	47.5696	GO:0033700 phospholipid efflux	http://amigo.geneontology.org/amigo/term/GO:0033700	APOA4 APOA1 APOC3
0.000574472	4	37	22.2849	GO:0034368 protein-lipid complex remodeling	http://amigo.geneontology.org/amigo/term/GO:0034368	APOA4 APOA1 APOC3 MPO
0.000574472	4	37	22.2849	GO:0034369 plasma lipoprotein particle remodeling	http://amigo.geneontology.org/amigo/term/GO:0034369	APOA4 APOA1 APOC3 MPO
0.000597049	21	1627	2.66063	GO:0043067 regulation of programmed cell death	http://amigo.geneontology.org/amigo/term/GO:0043067	FGA ACTB ENO1 GPLD1 CTSD S100A8 ERCC3 S100A9 PF4 FGG FGB MMP9 HSPA5 IGFBP3 MNDA PPIA LTF MPO CFL1 CALR NME1
0.000597049	5	75	13.7423	GO:0050832 defense response to fungus	http://amigo.geneontology.org/amigo/term/GO:0050832	LTF MPO COTL1 S100A8 S100A9
0.000618153	9	330	5.62187	GO:0022604 regulation of cell morphogenesis	http://amigo.geneontology.org/amigo/term/GO:0022604	APOA1 TPM1 CFL1 CALR PARVB DAG1 FGG FGA FGB
0.000641555	12	600	4.1227	GO:0045785 positive regulation of cell adhesion	http://amigo.geneontology.org/amigo/term/GO:0045785	FGA ACTB NID1 APOA1 MMRN1 FGG FGB EFNB1 DAG1 RSU1 CALR TPM1
0.000662377	26	2320	2.31014	GO:0008219 cell death	http://amigo.geneontology.org/amigo/term/GO:0008219	FGA HP HPR ACTB ENO1 GPLD1 CTSD S100A8 ERCC3 S100A9 PF4 FGG FGB PPIA HSPA5 PYGL MMP9 IGFBP3 LCN2 MNDA LTF MPO CD14 CFL1 CALR NME1
0.000670739	4	39	21.1421	GO:0034367 protein-containing complex remodeling	http://amigo.geneontology.org/amigo/term/GO:0034367	APOA4 APOA1 APOC3 MPO
0.000670739	43	4987	1.77738	GO:0051234 establishment of localization	http://amigo.geneontology.org/amigo/term/GO:0051234	SLC4A1 LTF SEC61B APOA4 BIN2 APOA1 RAP1B FGA RAB1B MRC1 APOC3 LBP MMP9 CTSD C4BPA C4BPB C3 FCN2 MBL2 FGG FGB CALR HSPA5 ACTB LGALS3BP PLEK PRG4 S100A8 STOM LCN2 CD14 BPGM HPSE CD163 SSC5D CFI NME1 SERPINA7 PPIA GPLD1 CFL1 CRP PPBP
0.000670739	4	39	21.1421	GO:0051873 killing by host of symbiont cells	http://amigo.geneontology.org/amigo/term/GO:0051873	PF4 MBL2 CFHR2 CFHR5
0.000670739	8	258	6.39179	GO:0071222 cellular response to lipopolysaccharide	http://amigo.geneontology.org/amigo/term/GO:0071222	PF4V1 LBP PPBP PF4 CD14 LTF MRC1 VIM
0.000676859	3	14	44.1718	GO:0044793 negative regulation by host of viral process	http://amigo.geneontology.org/amigo/term/GO:0044793	CRP APCS LTF
0.000676859	3	14	44.1718	GO:0045916 negative regulation of complement activation	http://amigo.geneontology.org/amigo/term/GO:0045916	C4BPA C4BPB A2M
0.000715297	5	79	13.0465	GO:0097006 regulation of plasma lipoprotein particle levels	http://amigo.geneontology.org/amigo/term/GO:0097006	APOA4 APOC3 APOA1 MPO GPLD1
0.000715297	6	130	9.51393	GO:0097237 cellular response to toxic substance	http://amigo.geneontology.org/amigo/term/GO:0097237	APOA4 MPO EPX ESD S100A9 HP
0.000789548	4	41	20.1107	GO:0034114 regulation of heterotypic cell-cell adhesion	http://amigo.geneontology.org/amigo/term/GO:0034114	FGA APOA1 FGG FGB
0.000821875	3	15	41.227	GO:0051238 sequestering of metal ion	http://amigo.geneontology.org/amigo/term/GO:0051238	LCN2 S100A8 S100A9
0.000838867	8	268	6.15329	GO:0071219 cellular response to molecule of bacterial origin	http://amigo.geneontology.org/amigo/term/GO:0071219	PF4V1 LBP PPBP PF4 CD14 LTF MRC1 VIM
0.000850679	27	2509	2.21827	GO:0051128 regulation of cellular component organization	http://amigo.geneontology.org/amigo/term/GO:0051128	COTL1 PFN1 VAT1 ACTB APOC3 NID1 TLN1 ENO1 APOA4 PLEK APOA1 VIM HSPA5 IGFBP5 C3 IGFBP3 CD14 DAG1 CALR XRCC5 MMP9 RAP1B CFL1 RAB1B TPM1 S100A9 S100A8
0.000860508	24	2086	2.37164	GO:0009888 tissue development	http://amigo.geneontology.org/amigo/term/GO:0009888	CSRP1 ERCC3 CLEC3B SVEP1 DAG1 ASPN EFEMP1 TAGLN2 LRG1 HPSE VIM EFNB1 MMP9 PFN1 IGFBP5 C3 CALR ANXA7 TPP1 ACTB RAP1B TPM1 LTF GPLD1
0.000872362	5	83	12.4178	GO:0010770 positive regulation of cell morphogenesis involved in differentiation	http://amigo.geneontology.org/amigo/term/GO:0010770	APOA1 CALR FGG FGA FGB
0.0009537	9	354	5.24072	GO:0051235 maintenance of location	http://amigo.geneontology.org/amigo/term/GO:0051235	LTBP1 C3 CRP LCN2 APOA1 HSPA5 S100A8 S100A9 CALR
0.00102185	5	86	11.9846	GO:0009620 response to fungus	http://amigo.geneontology.org/amigo/term/GO:0009620	LTF MPO COTL1 S100A8 S100A9
0.00103239	25	2254	2.28633	GO:0006928 movement of cell or subcellular component	http://amigo.geneontology.org/amigo/term/GO:0006928	ACTB EFNB1 PF4V1 S100A8 S100A9 PPBP PF4 CFL1 DAG1 C5 IGFBP5 IGFBP3 PPIA MMP9 PDLIM1 APOA1 EPX LBP LRG1 HSPA5 PFN1 BIN2 GPLD1 TPM1 CALR
0.00106706	5	87	11.8468	GO:0051851 modulation by host of symbiont process	http://amigo.geneontology.org/amigo/term/GO:0051851	CRP APCS STOM LTF CFL1
0.00107631	4	45	18.3231	GO:0002920 regulation of humoral immune response	http://amigo.geneontology.org/amigo/term/GO:0002920	C4BPA C4BPB A2M C3
0.00111166	12	645	3.83507	GO:0002250 adaptive immune response	http://amigo.geneontology.org/amigo/term/GO:0002250	C4BPA CRP APCS C4BPB C6 C5 C9 C3 MBL2 FGA FGB CFI
0.00111166	24	2127	2.32593	GO:0012501 programmed cell death	http://amigo.geneontology.org/amigo/term/GO:0012501	FGA ACTB ENO1 GPLD1 CTSD S100A8 ERCC3 S100A9 PF4 FGG FGB PPIA HSPA5 PYGL MMP9 IGFBP3 LCN2 MNDA LTF MPO CD14 CFL1 CALR NME1
0.00111166	2	3	137.423	GO:0034014 response to triglyceride	http://amigo.geneontology.org/amigo/term/GO:0034014	APOA4 GPLD1
0.00112094	3	17	36.3768	GO:0034384 high-density lipoprotein particle clearance	http://amigo.geneontology.org/amigo/term/GO:0034384	APOC3 APOA1 GPLD1
0.00112094	3	17	36.3768	GO:0072378 blood coagulation fibrin clot formation	http://amigo.geneontology.org/amigo/term/GO:0072378	FGG FGA FGB
0.00112745	4	46	17.9248	GO:0046461 neutral lipid catabolic process	http://amigo.geneontology.org/amigo/term/GO:0046461	APOA4 APOC3 APOA1 GPLD1
0.00112745	4	46	17.9248	GO:0046464 acylglycerol catabolic process	http://amigo.geneontology.org/amigo/term/GO:0046464	APOA4 APOC3 APOA1 GPLD1
0.00117605	29	2867	2.08508	GO:0009653 anatomical structure morphogenesis	http://amigo.geneontology.org/amigo/term/GO:0009653	ITGA2B ACTB EFNB1 VAT1 CALD1 CSRP1 SVEP1 HPSE DAG1 PARVB LTF APOA1 PF4 HSPA5 C5 ASPN PFN1 IGFBP5 C3 LRG1 MMP9 EFEMP1 GPLD1 TPM1 CFL1 CALR FGG FGA FGB
0.00125804	6	147	8.41368	GO:0098754 detoxification	http://amigo.geneontology.org/amigo/term/GO:0098754	APOA4 MPO EPX ESD S100A9 HP
0.00129431	3	18	34.3559	GO:0002921 negative regulation of humoral immune response	http://amigo.geneontology.org/amigo/term/GO:0002921	C4BPA C4BPB A2M
0.00129431	3	18	34.3559	GO:0051004 regulation of lipoprotein lipase activity	http://amigo.geneontology.org/amigo/term/GO:0051004	APOA4 APOC3 APOA1
0.00129431	12	659	3.7536	GO:0071396 cellular response to lipid	http://amigo.geneontology.org/amigo/term/GO:0071396	PF4V1 LBP PPBP PF4 CD14 LTF CALR XRCC5 DAG1 MRC1 VIM GPLD1
0.00133898	41	4823	1.75234	GO:0006810 transport	http://amigo.geneontology.org/amigo/term/GO:0006810	SLC4A1 LTF SEC61B APOA4 BIN2 APOA1 RAP1B FGA RAB1B MRC1 APOC3 LBP MMP9 C4BPA C4BPB C3 FCN2 MBL2 FGG FGB CALR HSPA5 ACTB LGALS3BP PLEK PRG4 S100A8 STOM LCN2 CD14 BPGM HPSE CD163 SSC5D CFI NME1 SERPINA7 PPIA GPLD1 CRP PPBP
0.00134279	5	93	11.0825	GO:0050766 positive regulation of phagocytosis	http://amigo.geneontology.org/amigo/term/GO:0050766	APOA1 FCN2 MBL2 C3 CALR
0.00134279	32	3356	1.96553	GO:0065009 regulation of molecular function	http://amigo.geneontology.org/amigo/term/GO:0065009	APOA4 APOC3 APOA1 SERPINA7 LTF XRCC5 MMP9 PFN1 PLEK CTSD APCS CFHR5 S100A8 S100A9 PPIA NME1 HP SLC4A1 SPP2 ACTB C5 C3 IGFBP3 STOM ITIH3 DAG1 A2M PROS1 CFHR2 RSU1 GPLD1 TPM1
0.00140053	5	94	10.9646	GO:0061844 antimicrobial humoral immune response mediated by antimicrobial peptide	http://amigo.geneontology.org/amigo/term/GO:0061844	PF4V1 S100A9 PPBP PF4 LTF
0.00164816	10	478	4.31245	GO:0016032 viral process	http://amigo.geneontology.org/amigo/term/GO:0016032	CRP APCS MBL2 STOM DAG1 MRC1 RAB1B LTF CFL1 PPIA
0.00169033	20	1645	2.5062	GO:0009967 positive regulation of signal transduction	http://amigo.geneontology.org/amigo/term/GO:0009967	CD14 FGA NID1 LTF VWF APOA1 C3 LBP S100A8 S100A9 LRG1 FGG FGB HPSE PPIA IGFBP5 RAP1B IGFBP3 CALR MMP9
0.00171103	10	481	4.28555	GO:0007015 actin filament organization	http://amigo.geneontology.org/amigo/term/GO:0007015	COTL1 PFN1 CALD1 TPM1 TPM3 TPM4 CFL1 PLEK APOA1 PDLIM1
0.00171103	3	20	30.9203	GO:0072376 protein activation cascade	http://amigo.geneontology.org/amigo/term/GO:0072376	FGG FGA FGB
0.00174282	5	99	10.4109	GO:0002793 positive regulation of peptide secretion	http://amigo.geneontology.org/amigo/term/GO:0002793	FGA FGG FGB S100A8 GPLD1
0.00177402	23	2065	2.29594	GO:0006915 apoptotic process	http://amigo.geneontology.org/amigo/term/GO:0006915	FGA ACTB ENO1 GPLD1 CTSD S100A8 ERCC3 S100A9 PF4 FGG FGB PPIA HSPA5 MMP9 IGFBP3 LCN2 MNDA LTF MPO CD14 CFL1 CALR NME1
0.00180591	4	53	15.5574	GO:0071827 plasma lipoprotein particle organization	http://amigo.geneontology.org/amigo/term/GO:0071827	APOA4 APOA1 APOC3 MPO
0.00187296	9	395	4.69675	GO:2001233 regulation of apoptotic signaling pathway	http://amigo.geneontology.org/amigo/term/GO:2001233	FGA ENO1 S100A8 S100A9 PF4 FGG FGB MMP9 PPIA
0.00192318	2	4	103.068	GO:0010873 positive regulation of cholesterol esterification	http://amigo.geneontology.org/amigo/term/GO:0010873	APOA4 APOA1
0.00192318	2	4	103.068	GO:0010903 negative regulation of very-low-density lipoprotein particle remodeling	http://amigo.geneontology.org/amigo/term/GO:0010903	APOC3 APOA1
0.00192318	2	4	103.068	GO:0010982 regulation of high-density lipoprotein particle clearance	http://amigo.geneontology.org/amigo/term/GO:0010982	APOC3 GPLD1
0.00193468	5	102	10.1047	GO:0010769 regulation of cell morphogenesis involved in differentiation	http://amigo.geneontology.org/amigo/term/GO:0010769	APOA1 CALR FGG FGA FGB
0.00195454	11	591	3.83669	GO:0060627 regulation of vesicle-mediated transport	http://amigo.geneontology.org/amigo/term/GO:0060627	RAP1B APOC3 APOA1 FCN2 MBL2 FGG FGA FGB C3 CD14 CALR
0.00201393	4	55	14.9916	GO:0042743 hydrogen peroxide metabolic process	http://amigo.geneontology.org/amigo/term/GO:0042743	MPO APOA4 HP EPX
0.00203412	14	922	3.13003	GO:0001817 regulation of cytokine production	http://amigo.geneontology.org/amigo/term/GO:0001817	MNDA CD14 LTF LTBP1 C5 APOA1 C3 LBP CRP PF4 HPSE ORM2 EPX SSC5D
0.00210515	24	2239	2.20958	GO:0048468 cell development	http://amigo.geneontology.org/amigo/term/GO:0048468	ACTB EFNB1 CSRP1 S100A9 DAG1 PARVB APOA1 SLC4A1 VIM HSPA5 XRCC5 APOA4 C3 S100A8 FGG BPGM HPSE RAP1B TPM1 CFL1 CALR LTF FGA FGB
0.00212553	3	22	28.1093	GO:0002523 leukocyte migration involved in inflammatory response	http://amigo.geneontology.org/amigo/term/GO:0002523	S100A8 S100A9 LBP
0.00212553	3	22	28.1093	GO:0034375 high-density lipoprotein particle remodeling	http://amigo.geneontology.org/amigo/term/GO:0034375	APOA4 APOA1 APOC3
0.00212553	4	56	14.7239	GO:0071825 protein-lipid complex subunit organization	http://amigo.geneontology.org/amigo/term/GO:0071825	APOA4 APOA1 APOC3 MPO
0.00217015	14	930	3.10311	GO:0001816 cytokine production	http://amigo.geneontology.org/amigo/term/GO:0001816	MNDA CD14 LTF LTBP1 C5 APOA1 C3 LBP CRP PF4 HPSE ORM2 EPX SSC5D
0.00217888	10	501	4.11447	GO:0002443 leukocyte mediated immunity	http://amigo.geneontology.org/amigo/term/GO:0002443	C4BPA CRP APCS C4BPB C6 C5 C9 C3 MBL2 CFI
0.00222472	39	4617	1.74123	GO:0048731 system development	http://amigo.geneontology.org/amigo/term/GO:0048731	HSPA5 ACTB ITGA2B EFNB1 PDLIM1 CALD1 ERCC3 S100A9 SVEP1 TPP1 HPSE DAG1 LTF EFEMP1 APCS PF4 CALR SLC4A1 VIM XRCC5 MMP9 C5 PFN1 APOA4 IGFBP5 NID1 APOA1 C3 S100A8 LRG1 BPGM A2M PPIA NME1 PLEK GPLD1 TPM1 CFL1 SPP2
0.0022456	21	1830	2.36549	GO:0010647 positive regulation of cell communication	http://amigo.geneontology.org/amigo/term/GO:0010647	CD14 FGA NID1 LTF VWF APOA1 C3 LBP S100A8 S100A9 LRG1 FGG FGB HPSE PPIA IGFBP5 RAP1B IGFBP3 CALR MMP9 GPLD1
0.00228262	5	107	9.63248	GO:0098869 cellular oxidant detoxification	http://amigo.geneontology.org/amigo/term/GO:0098869	APOA4 MPO EPX S100A9 HP
0.00232701	21	1836	2.35775	GO:0023056 positive regulation of signaling	http://amigo.geneontology.org/amigo/term/GO:0023056	CD14 FGA NID1 LTF VWF APOA1 C3 LBP S100A8 S100A9 LRG1 FGG FGB HPSE PPIA IGFBP5 RAP1B IGFBP3 CALR MMP9 GPLD1
0.00235125	6	170	7.27536	GO:0051017 actin filament bundle assembly	http://amigo.geneontology.org/amigo/term/GO:0051017	PFN1 CALD1 PLEK APOA1 PDLIM1 TPM1
0.00263224	26	2575	2.08136	GO:0032268 regulation of cellular protein metabolic process	http://amigo.geneontology.org/amigo/term/GO:0032268	SERPINA7 LTF XRCC5 GPLD1 IGFBP5 CTSD C3 S100A8 IGFBP3 ALAD S100A9 CALR PPIA HSPA5 SPP2 C5 APOA1 ITIH3 DAG1 A2M PROS1 VIM ENO1 MMP9 ACTB CLEC3B
0.00264176	6	174	7.10811	GO:0061572 actin filament bundle organization	http://amigo.geneontology.org/amigo/term/GO:0061572	PFN1 CALD1 PLEK APOA1 PDLIM1 TPM1
0.00264365	3	24	25.7669	GO:0090208 positive regulation of triglyceride metabolic process	http://amigo.geneontology.org/amigo/term/GO:0090208	APOA4 APOA1 GPLD1
0.00271053	26	2582	2.07572	GO:0050790 regulation of catalytic activity	http://amigo.geneontology.org/amigo/term/GO:0050790	APOA4 APOC3 APOA1 SERPINA7 LTF XRCC5 PLEK CTSD APCS S100A8 S100A9 PPIA HP SLC4A1 SPP2 C5 C3 IGFBP3 ITIH3 DAG1 A2M PROS1 MMP9 RSU1 ACTB GPLD1
0.00276119	7	250	5.77178	GO:0009636 response to toxic substance	http://amigo.geneontology.org/amigo/term/GO:0009636	APOA4 MPO EPX ESD ALAD S100A9 HP
0.00276119	7	250	5.77178	GO:2001234 negative regulation of apoptotic signaling pathway	http://amigo.geneontology.org/amigo/term/GO:2001234	FGA ENO1 PF4 FGG FGB MMP9 PPIA
0.00276648	15	1078	2.8683	GO:1902533 positive regulation of intracellular signal transduction	http://amigo.geneontology.org/amigo/term/GO:1902533	CD14 FGA LTF VWF APOA1 S100A8 S100A9 FGG FGB HPSE PPIA IGFBP5 RAP1B IGFBP3 CALR
0.00280183	12	731	3.38389	GO:0031347 regulation of defense response	http://amigo.geneontology.org/amigo/term/GO:0031347	MNDA APCS FCN2 XRCC5 APOA1 S100A8 S100A9 MBL2 A2M C3 LBP MMP9
0.00280653	19	1594	2.45707	GO:0007010 cytoskeleton organization	http://amigo.geneontology.org/amigo/term/GO:0007010	VIM COTL1 PDLIM1 PFN1 PLEK CALD1 TPM1 TPM3 CSRP1 TPM4 CFL1 PARVB ACTB APOA1 TLN1 CALR DAG1 S100A8 S100A9
0.00280653	2	5	82.4541	GO:0009608 response to symbiont	http://amigo.geneontology.org/amigo/term/GO:0009608	C4BPA C4BPB
0.00280653	2	5	82.4541	GO:0009609 response to symbiotic bacterium	http://amigo.geneontology.org/amigo/term/GO:0009609	C4BPA C4BPB
0.00280653	2	5	82.4541	GO:0010897 negative regulation of triglyceride catabolic process	http://amigo.geneontology.org/amigo/term/GO:0010897	APOC3 GPLD1
0.00283673	5	114	9.04101	GO:0006641 triglyceride metabolic process	http://amigo.geneontology.org/amigo/term/GO:0006641	APOA4 APOC3 APOA1 C3 GPLD1
0.00283673	6	178	6.94838	GO:0008037 cell recognition	http://amigo.geneontology.org/amigo/term/GO:0008037	LBP C4BPA C4BPB FCN2 MBL2 CRP
0.00283673	3	25	24.7362	GO:0043691 reverse cholesterol transport	http://amigo.geneontology.org/amigo/term/GO:0043691	APOA4 APOA1 APOC3
0.00311463	14	973	2.96597	GO:0051050 positive regulation of transport	http://amigo.geneontology.org/amigo/term/GO:0051050	FGA APOA1 C3 FCN2 MBL2 FGG FGB S100A8 STOM CD14 CALR PPIA GPLD1 ACTB
0.00315242	14	975	2.95989	GO:0022603 regulation of anatomical structure morphogenesis	http://amigo.geneontology.org/amigo/term/GO:0022603	VAT1 APOA1 PF4 C5 C3 LRG1 TPM1 CFL1 DAG1 CALR PARVB FGG FGA FGB
0.00315242	3	26	23.7848	GO:0033622 integrin activation	http://amigo.geneontology.org/amigo/term/GO:0033622	PLEK TLN1 RAP1B
0.00321767	18	1483	2.50198	GO:0010648 negative regulation of cell communication	http://amigo.geneontology.org/amigo/term/GO:0010648	RAP1B FGA LTF LTBP1 ENO1 ASPN IGFBP5 PLEK APOA1 PF4 FGG FGB CALR HSPA5 MMP9 DAG1 PPIA IGFBP3
0.00326315	17	1354	2.58811	GO:0009968 negative regulation of signal transduction	http://amigo.geneontology.org/amigo/term/GO:0009968	FGA LTF LTBP1 ENO1 ASPN IGFBP5 PLEK APOA1 PF4 FGG FGB CALR HSPA5 MMP9 DAG1 PPIA IGFBP3
0.00330026	8	345	4.77995	GO:0062012 regulation of small molecule metabolic process	http://amigo.geneontology.org/amigo/term/GO:0062012	APOA4 APOA1 ENO1 APOC3 PLEK SLC4A1 IGFBP3 GPLD1
0.00330854	18	1488	2.49357	GO:0023057 negative regulation of signaling	http://amigo.geneontology.org/amigo/term/GO:0023057	RAP1B FGA LTF LTBP1 ENO1 ASPN IGFBP5 PLEK APOA1 PF4 FGG FGB CALR HSPA5 MMP9 DAG1 PPIA IGFBP3
0.00345576	3	27	22.9039	GO:0034143 regulation of toll-like receptor 4 signaling pathway	http://amigo.geneontology.org/amigo/term/GO:0034143	LBP CD14 LTF
0.00345662	4	66	12.493	GO:0032233 positive regulation of actin filament bundle assembly	http://amigo.geneontology.org/amigo/term/GO:0032233	PFN1 PLEK APOA1 TPM1
0.00348572	28	2945	1.95986	GO:0032879 regulation of localization	http://amigo.geneontology.org/amigo/term/GO:0032879	APOA4 APOA1 RAP1B FGA MMP9 C5 APOC3 IGFBP5 CTSD C3 CRP IGFBP3 FCN2 MBL2 FGG FGB LBP S100A8 STOM CD14 DAG1 CALR ACTB HSPA5 PFN1 GPLD1 TPM1 PPIA
0.0038456	5	123	8.37948	GO:0050764 regulation of phagocytosis	http://amigo.geneontology.org/amigo/term/GO:0050764	APOA1 FCN2 MBL2 C3 CALR
0.00389794	2	6	68.7117	GO:0010872 regulation of cholesterol esterification	http://amigo.geneontology.org/amigo/term/GO:0010872	APOA4 APOA1
0.00389794	2	6	68.7117	GO:0010901 regulation of very-low-density lipoprotein particle remodeling	http://amigo.geneontology.org/amigo/term/GO:0010901	APOC3 APOA1
0.00389794	2	6	68.7117	GO:0043152 induction of bacterial agglutination	http://amigo.geneontology.org/amigo/term/GO:0043152	FGA FGB
0.00399769	4	69	11.9499	GO:0050994 regulation of lipid catabolic process	http://amigo.geneontology.org/amigo/term/GO:0050994	APOA4 APOC3 APOA1 GPLD1
0.00401382	10	552	3.73433	GO:0032103 positive regulation of response to external stimulus	http://amigo.geneontology.org/amigo/term/GO:0032103	MNDA FCN2 XRCC5 S100A8 S100A9 MBL2 C3 LBP CD14 CALR
0.00411027	3	29	21.3243	GO:0010575 positive regulation of vascular endothelial growth factor production	http://amigo.geneontology.org/amigo/term/GO:0010575	C5 C3 HPSE
0.00411027	3	29	21.3243	GO:1902042 negative regulation of extrinsic apoptotic signaling pathway via death domain receptors	http://amigo.geneontology.org/amigo/term/GO:1902042	FGA FGG FGB
0.00427806	26	2680	1.99982	GO:0050793 regulation of developmental process	http://amigo.geneontology.org/amigo/term/GO:0050793	VAT1 ACTB NID1 LTF EFEMP1 APOA1 CRP APCS IGFBP3 PF4 LRG1 HPSE CALR XRCC5 MMP9 C5 ASPN IGFBP5 C3 DAG1 TPM1 CFL1 PARVB FGG FGA FGB
0.00444422	9	459	4.04187	GO:0002697 regulation of immune effector process	http://amigo.geneontology.org/amigo/term/GO:0002697	C4BPA APOA1 C4BPB FCN2 MBL2 A2M EPX C3 LBP
0.00475808	5	130	7.92827	GO:0007229 integrin-mediated signaling pathway	http://amigo.geneontology.org/amigo/term/GO:0007229	ITGA2B NID1 PLEK APOA1 TLN1
0.00487141	24	2402	2.05963	GO:0044248 cellular catabolic process	http://amigo.geneontology.org/amigo/term/GO:0044248	HSPA5 PYGL APOA4 APOC3 APOA1 RAB1B CALR MPO BLVRA SEC61B GPLD1 S100A8 ALAD S100A9 HPSE HP CTSD CPN1 EPX ESD TPP1 VIM ANXA7 RNASE2
0.00488016	3	31	19.9486	GO:0014912 negative regulation of smooth muscle cell migration	http://amigo.geneontology.org/amigo/term/GO:0014912	IGFBP5 IGFBP3 TPM1
0.00488016	5	131	7.86775	GO:0050714 positive regulation of protein secretion	http://amigo.geneontology.org/amigo/term/GO:0050714	FGG FGA FGB PPIA GPLD1
0.00488016	3	31	19.9486	GO:2000352 negative regulation of endothelial cell apoptotic process	http://amigo.geneontology.org/amigo/term/GO:2000352	FGA FGG FGB
0.00499394	4	74	11.1424	GO:0046503 glycerolipid catabolic process	http://amigo.geneontology.org/amigo/term/GO:0046503	APOA4 APOC3 APOA1 GPLD1
0.00513522	2	7	58.8958	GO:0002752 cell surface pattern recognition receptor signaling pathway	http://amigo.geneontology.org/amigo/term/GO:0002752	FCN2 MBL2
0.00513522	2	7	58.8958	GO:0035425 autocrine signaling	http://amigo.geneontology.org/amigo/term/GO:0035425	S100A9 S100A8
0.00513522	15	1160	2.66554	GO:0051248 negative regulation of protein metabolic process	http://amigo.geneontology.org/amigo/term/GO:0051248	SERPINA7 LTF IGFBP5 APCS IGFBP3 ALAD CALR PPIA SPP2 C5 C3 ITIH3 A2M PROS1 MMP9
0.00521989	3	32	19.3252	GO:0034116 positive regulation of heterotypic cell-cell adhesion	http://amigo.geneontology.org/amigo/term/GO:0034116	FGA FGG FGB
0.00521989	3	32	19.3252	GO:0045907 positive regulation of vasoconstriction	http://amigo.geneontology.org/amigo/term/GO:0045907	FGG FGA FGB
0.00521989	17	1424	2.46088	GO:0051094 positive regulation of developmental process	http://amigo.geneontology.org/amigo/term/GO:0051094	ACTB NID1 LTF APOA1 IGFBP3 PF4 LRG1 XRCC5 C5 C3 HPSE DAG1 CALR CFL1 FGG FGA FGB
0.00532575	8	377	4.37422	GO:0031349 positive regulation of defense response	http://amigo.geneontology.org/amigo/term/GO:0031349	MNDA FCN2 XRCC5 S100A8 S100A9 MBL2 C3 LBP
0.00561247	3	33	18.7396	GO:0010574 regulation of vascular endothelial growth factor production	http://amigo.geneontology.org/amigo/term/GO:0010574	C5 C3 HPSE
0.00561247	3	33	18.7396	GO:0034123 positive regulation of toll-like receptor signaling pathway	http://amigo.geneontology.org/amigo/term/GO:0034123	LBP CD14 LTF
0.00561247	3	33	18.7396	GO:0034377 plasma lipoprotein particle assembly	http://amigo.geneontology.org/amigo/term/GO:0034377	APOA4 APOA1 APOC3
0.00561247	3	33	18.7396	GO:0071353 cellular response to interleukin-4	http://amigo.geneontology.org/amigo/term/GO:0071353	HSPA5 ALAD MRC1
0.00572392	13	927	2.89078	GO:0030155 regulation of cell adhesion	http://amigo.geneontology.org/amigo/term/GO:0030155	FGA ACTB NID1 TLN1 APOA1 MMRN1 FGG FGB EFNB1 DAG1 RSU1 CALR TPM1
0.00579928	4	78	10.571	GO:0002218 activation of innate immune response	http://amigo.geneontology.org/amigo/term/GO:0002218	MNDA FCN2 XRCC5 MBL2
0.00582019	20	1857	2.22009	GO:1902531 regulation of intracellular signal transduction	http://amigo.geneontology.org/amigo/term/GO:1902531	CD14 FGA LTF ENO1 APOC3 VWF APOA1 S100A8 S100A9 FGG FGB HPSE PPIA IGFBP5 RAP1B IGFBP3 CALR MMP9 DAG1 PLEK
0.00601049	13	933	2.87219	GO:0045597 positive regulation of cell differentiation	http://amigo.geneontology.org/amigo/term/GO:0045597	ACTB NID1 LTF APOA1 IGFBP3 PF4 LRG1 XRCC5 DAG1 CALR FGG FGA FGB
0.00601909	3	34	18.1884	GO:0002227 innate immune response in mucosa	http://amigo.geneontology.org/amigo/term/GO:0002227	RNASE2 LTF APOA4
0.00622569	25	2609	1.97523	GO:0071310 cellular response to organic substance	http://amigo.geneontology.org/amigo/term/GO:0071310	HSPA5 PF4V1 RAP1B LBP MNDA PPBP PF4 CD14 LTF LTBP1 ASPN GPLD1 IGFBP5 APOA1 LRG1 CALR VIM XRCC5 ALAD FGG FGB DAG1 MRC1 CLEC3B ACTB
0.00623824	2	8	51.5338	GO:0010756 positive regulation of plasminogen activation	http://amigo.geneontology.org/amigo/term/GO:0010756	ENO1 CLEC3B
0.00623824	2	8	51.5338	GO:0031204 post-translational protein targeting to membrane translocation	http://amigo.geneontology.org/amigo/term/GO:0031204	SEC61B HSPA5
0.00623824	2	8	51.5338	GO:0032119 sequestering of zinc ion	http://amigo.geneontology.org/amigo/term/GO:0032119	S100A8 S100A9
0.00623824	2	8	51.5338	GO:0032489 regulation of Cdc42 protein signal transduction	http://amigo.geneontology.org/amigo/term/GO:0032489	APOC3 APOA1
0.00623824	2	8	51.5338	GO:0032493 response to bacterial lipoprotein	http://amigo.geneontology.org/amigo/term/GO:0032493	SSC5D CD14
0.00623824	4	80	10.3068	GO:0034113 heterotypic cell-cell adhesion	http://amigo.geneontology.org/amigo/term/GO:0034113	FGA APOA1 FGG FGB
0.00623824	2	8	51.5338	GO:0045959 negative regulation of complement activation classical pathway	http://amigo.geneontology.org/amigo/term/GO:0045959	C4BPA C4BPB
0.00623824	2	8	51.5338	GO:1905918 regulation of CoA-transferase activity	http://amigo.geneontology.org/amigo/term/GO:1905918	APOA4 APOA1
0.00623824	2	8	51.5338	GO:1905920 positive regulation of CoA-transferase activity	http://amigo.geneontology.org/amigo/term/GO:1905920	APOA4 APOA1
0.00668746	14	1073	2.68955	GO:0032269 negative regulation of cellular protein metabolic process	http://amigo.geneontology.org/amigo/term/GO:0032269	SERPINA7 LTF IGFBP5 IGFBP3 ALAD CALR PPIA SPP2 C5 C3 ITIH3 A2M PROS1 MMP9
0.00668746	5	144	7.15747	GO:0042157 lipoprotein metabolic process	http://amigo.geneontology.org/amigo/term/GO:0042157	APOA4 APOA1 CTSD APOC3 GPLD1
0.00677613	3	36	17.1779	GO:0065005 protein-lipid complex assembly	http://amigo.geneontology.org/amigo/term/GO:0065005	APOA4 APOA1 APOC3
0.00677613	3	36	17.1779	GO:0070670 response to interleukin-4	http://amigo.geneontology.org/amigo/term/GO:0070670	HSPA5 ALAD MRC1
0.00682086	5	145	7.10811	GO:0050830 defense response to Gram-positive bacterium	http://amigo.geneontology.org/amigo/term/GO:0050830	LBP FCN2 MBL2 SSC5D CRP
0.00684126	4	83	9.93422	GO:0042310 vasoconstriction	http://amigo.geneontology.org/amigo/term/GO:0042310	CRP FGG FGA FGB
0.00724496	3	37	16.7137	GO:0055090 acylglycerol homeostasis	http://amigo.geneontology.org/amigo/term/GO:0055090	APOA4 APOC3 APOA1
0.00724496	3	37	16.7137	GO:0070328 triglyceride homeostasis	http://amigo.geneontology.org/amigo/term/GO:0070328	APOA4 APOC3 APOA1
0.00741136	29	3283	1.82087	GO:0009892 negative regulation of metabolic process	http://amigo.geneontology.org/amigo/term/GO:0009892	APOC3 SERPINA7 LTF ENO1 IGFBP5 PLEK APOA1 LBP APCS IGFBP3 ALAD PF4 CALR PPIA HP SLC4A1 SPP2 C5 EPX C3 ITIH3 A2M SSC5D PROS1 VIM XRCC5 MMP9 ANXA7 GPLD1
0.00753287	5	149	6.91729	GO:0006639 acylglycerol metabolic process	http://amigo.geneontology.org/amigo/term/GO:0006639	APOA4 APOC3 APOA1 C3 GPLD1
0.00753287	2	9	45.8078	GO:0010898 positive regulation of triglyceride catabolic process	http://amigo.geneontology.org/amigo/term/GO:0010898	APOA4 APOA1
0.00753287	2	9	45.8078	GO:0030450 regulation of complement activation classical pathway	http://amigo.geneontology.org/amigo/term/GO:0030450	C4BPA C4BPB
0.00753287	2	9	45.8078	GO:0034433 steroid esterification	http://amigo.geneontology.org/amigo/term/GO:0034433	APOA4 APOA1
0.00753287	2	9	45.8078	GO:0034434 sterol esterification	http://amigo.geneontology.org/amigo/term/GO:0034434	APOA4 APOA1
0.00753287	2	9	45.8078	GO:0034435 cholesterol esterification	http://amigo.geneontology.org/amigo/term/GO:0034435	APOA4 APOA1
0.00753287	2	9	45.8078	GO:0051006 positive regulation of lipoprotein lipase activity	http://amigo.geneontology.org/amigo/term/GO:0051006	APOA4 APOA1
0.00753287	2	9	45.8078	GO:1903028 positive regulation of opsonization	http://amigo.geneontology.org/amigo/term/GO:1903028	FCN2 MBL2
0.00759621	5	150	6.87117	GO:0006638 neutral lipid metabolic process	http://amigo.geneontology.org/amigo/term/GO:0006638	APOA4 APOC3 APOA1 C3 GPLD1
0.00803447	5	152	6.78076	GO:0051592 response to calcium ion	http://amigo.geneontology.org/amigo/term/GO:0051592	GPLD1 FGG FGA FGB HSPA5
0.00811956	7	316	4.56628	GO:0010720 positive regulation of cell development	http://amigo.geneontology.org/amigo/term/GO:0010720	APOA1 XRCC5 DAG1 CALR FGG FGA FGB
0.0089649	5	156	6.6069	GO:0048660 regulation of smooth muscle cell proliferation	http://amigo.geneontology.org/amigo/term/GO:0048660	IGFBP5 IGFBP3 XRCC5 MMP9 TPM1
0.00904774	2	10	41.227	GO:0030300 regulation of intestinal cholesterol absorption	http://amigo.geneontology.org/amigo/term/GO:0030300	APOA4 APOA1
0.00904774	2	10	41.227	GO:0051838 cytolysis by host of symbiont cells	http://amigo.geneontology.org/amigo/term/GO:0051838	CFHR2 CFHR5
0.00904774	2	10	41.227	GO:0061365 positive regulation of triglyceride lipase activity	http://amigo.geneontology.org/amigo/term/GO:0061365	APOA4 APOA1
0.00904774	2	10	41.227	GO:0070391 response to lipoteichoic acid	http://amigo.geneontology.org/amigo/term/GO:0070391	LBP CD14
0.00904774	2	10	41.227	GO:0070508 cholesterol import	http://amigo.geneontology.org/amigo/term/GO:0070508	APOC3 APOA1
0.00904774	2	10	41.227	GO:0071223 cellular response to lipoteichoic acid	http://amigo.geneontology.org/amigo/term/GO:0071223	LBP CD14
0.00904774	2	10	41.227	GO:0090209 negative regulation of triglyceride metabolic process	http://amigo.geneontology.org/amigo/term/GO:0090209	APOC3 GPLD1
0.00912808	3	41	15.0831	GO:0042304 regulation of fatty acid biosynthetic process	http://amigo.geneontology.org/amigo/term/GO:0042304	APOA4 APOA1 APOC3
0.0097321	3	42	14.7239	GO:0034142 toll-like receptor 4 signaling pathway	http://amigo.geneontology.org/amigo/term/GO:0034142	CD14 LBP LTF
0.0097321	5	160	6.44172	GO:0048659 smooth muscle cell proliferation	http://amigo.geneontology.org/amigo/term/GO:0048659	IGFBP5 IGFBP3 XRCC5 MMP9 TPM1
0.0101711	9	533	3.48071	GO:0002683 negative regulation of immune system process	http://amigo.geneontology.org/amigo/term/GO:0002683	C4BPA C5 APOA1 C4BPB APCS A2M EPX MNDA LTF
0.0104603	12	883	2.80138	GO:0097435 supramolecular fiber organization	http://amigo.geneontology.org/amigo/term/GO:0097435	VIM COTL1 PFN1 CALD1 TPM1 TPM3 CSRP1 TPM4 CFL1 PLEK APOA1 PDLIM1
0.0104897	28	3210	1.79806	GO:0009966 regulation of signal transduction	http://amigo.geneontology.org/amigo/term/GO:0009966	IGFBP5 IGFBP3 CD14 FGA NID1 LTF LTBP1 ENO1 ASPN APOC3 VWF PLEK APOA1 C3 LBP S100A8 S100A9 PF4 LRG1 FGG FGB HPSE CALR PPIA HSPA5 RAP1B MMP9 DAG1
0.0106734	2	11	37.4791	GO:0002924 negative regulation of humoral immune response mediated by circulating immunoglobulin	http://amigo.geneontology.org/amigo/term/GO:0002924	C4BPA C4BPB
0.0106734	2	11	37.4791	GO:0033625 positive regulation of integrin activation	http://amigo.geneontology.org/amigo/term/GO:0033625	PLEK RAP1B
0.0106734	2	11	37.4791	GO:0110011 regulation of basement membrane organization	http://amigo.geneontology.org/amigo/term/GO:0110011	NID1 DAG1
0.0106734	2	11	37.4791	GO:1904729 regulation of intestinal lipid absorption	http://amigo.geneontology.org/amigo/term/GO:1904729	APOA4 APOA1
0.010715	10	650	3.17131	GO:0010942 positive regulation of cell death	http://amigo.geneontology.org/amigo/term/GO:0010942	HP HPR GPLD1 CTSD S100A8 ERCC3 S100A9 MMP9 IGFBP3 MNDA
0.0108323	3	44	14.0547	GO:0010573 vascular endothelial growth factor production	http://amigo.geneontology.org/amigo/term/GO:0010573	C5 C3 HPSE
0.0108646	8	435	3.79099	GO:0001503 ossification	http://amigo.geneontology.org/amigo/term/GO:0001503	TPM4 CLEC3B LTF ASPN MMP9 IGFBP5 IGFBP3 GPLD1
0.0108646	4	97	8.50042	GO:0090277 positive regulation of peptide hormone secretion	http://amigo.geneontology.org/amigo/term/GO:0090277	FGA FGG FGB GPLD1
0.0110879	15	1280	2.41565	GO:0001775 cell activation	http://amigo.geneontology.org/amigo/term/GO:0001775	ACTB PLEK TLN1 CSRP1 FGA LBP FGG FGB VWF MMRN1 PF4 PPIA EFNB1 PF4V1 MNDA
0.0113537	18	1700	2.18261	GO:0045595 regulation of cell differentiation	http://amigo.geneontology.org/amigo/term/GO:0045595	ACTB NID1 LTF EFEMP1 APOA1 CRP APCS IGFBP3 PF4 LRG1 CALR XRCC5 MMP9 IGFBP5 DAG1 FGG FGA FGB
0.0113857	3	45	13.7423	GO:0002385 mucosal immune response	http://amigo.geneontology.org/amigo/term/GO:0002385	RNASE2 LTF APOA4
0.0120997	3	46	13.4436	GO:0034381 plasma lipoprotein particle clearance	http://amigo.geneontology.org/amigo/term/GO:0034381	APOC3 APOA1 GPLD1
0.0123367	5	171	6.02734	GO:0002698 negative regulation of immune effector process	http://amigo.geneontology.org/amigo/term/GO:0002698	C4BPA APOA1 C4BPB A2M EPX
0.0123367	13	1032	2.59666	GO:0034097 response to cytokine	http://amigo.geneontology.org/amigo/term/GO:0034097	PF4V1 MNDA PPBP PF4 APOA1 VIM HSPA5 XRCC5 ALAD CD14 FGG FGB MRC1
0.0123367	2	12	34.3559	GO:0034975 protein folding in endoplasmic reticulum	http://amigo.geneontology.org/amigo/term/GO:0034975	HSPA5 CALR
0.0123947	8	446	3.69749	GO:0001667 ameboidal-type cell migration	http://amigo.geneontology.org/amigo/term/GO:0001667	EFNB1 PDLIM1 APOA1 LRG1 MMP9 PFN1 GPLD1 CALR
0.0125322	8	447	3.68922	GO:0002831 regulation of response to biotic stimulus	http://amigo.geneontology.org/amigo/term/GO:0002831	MNDA FCN2 LTF XRCC5 MBL2 A2M LBP CD14
0.0125345	22	2312	1.96149	GO:1901575 organic substance catabolic process	http://amigo.geneontology.org/amigo/term/GO:1901575	HSPA5 ENO1 PYGL APOA4 APOC3 APOA1 CALR BLVRA SEC61B GPLD1 CTSD C4BPA C4BPB ALAD HPSE SLC4A1 CPN1 ESD TPP1 BPGM VIM RNASE2
0.0125855	9	555	3.34273	GO:0001525 angiogenesis	http://amigo.geneontology.org/amigo/term/GO:0001525	ITGA2B CALD1 HPSE PF4 C5 C3 LRG1 DAG1 GPLD1
0.0130365	6	257	4.81249	GO:0002833 positive regulation of response to biotic stimulus	http://amigo.geneontology.org/amigo/term/GO:0002833	MNDA FCN2 XRCC5 MBL2 LBP CD14
0.0130365	6	257	4.81249	GO:0097305 response to alcohol	http://amigo.geneontology.org/amigo/term/GO:0097305	S100A8 ALAD CD14 DAG1 A2M GPLD1
0.0132389	3	48	12.8834	GO:0030866 cortical actin cytoskeleton organization	http://amigo.geneontology.org/amigo/term/GO:0030866	PLEK TLN1 CALR
0.0132389	3	48	12.8834	GO:1902041 regulation of extrinsic apoptotic signaling pathway via death domain receptors	http://amigo.geneontology.org/amigo/term/GO:1902041	FGA FGG FGB
0.0138567	4	105	7.85277	GO:0006165 nucleoside diphosphate phosphorylation	http://amigo.geneontology.org/amigo/term/GO:0006165	ENO1 SLC4A1 BPGM NME1
0.0139352	3	49	12.6205	GO:0002251 organ or tissue specific immune response	http://amigo.geneontology.org/amigo/term/GO:0002251	RNASE2 LTF APOA4
0.0139352	2	13	31.7131	GO:0033690 positive regulation of osteoblast proliferation	http://amigo.geneontology.org/amigo/term/GO:0033690	LTF HPSE
0.0139352	2	13	31.7131	GO:0043568 positive regulation of insulin-like growth factor receptor signaling pathway	http://amigo.geneontology.org/amigo/term/GO:0043568	IGFBP5 IGFBP3
0.0139352	2	13	31.7131	GO:0070486 leukocyte aggregation	http://amigo.geneontology.org/amigo/term/GO:0070486	S100A8 S100A9
0.0139352	2	13	31.7131	GO:1904478 regulation of intestinal absorption	http://amigo.geneontology.org/amigo/term/GO:1904478	APOA4 APOA1
0.0140448	5	178	5.79031	GO:2001242 regulation of intrinsic apoptotic signaling pathway	http://amigo.geneontology.org/amigo/term/GO:2001242	ENO1 S100A8 S100A9 MMP9 PPIA
0.0140533	4	106	7.77868	GO:0015914 phospholipid transport	http://amigo.geneontology.org/amigo/term/GO:0015914	APOA4 APOA1 APOC3 SLC4A1
0.0143094	5	179	5.75796	GO:0046890 regulation of lipid biosynthetic process	http://amigo.geneontology.org/amigo/term/GO:0046890	APOA4 APOA1 APOC3 C3 GPLD1
0.014377	4	107	7.70599	GO:0032637 interleukin-8 production	http://amigo.geneontology.org/amigo/term/GO:0032637	LBP CRP SSC5D CD14
0.014377	4	107	7.70599	GO:0032677 regulation of interleukin-8 production	http://amigo.geneontology.org/amigo/term/GO:0032677	LBP CRP SSC5D CD14
0.014377	4	107	7.70599	GO:0046939 nucleotide phosphorylation	http://amigo.geneontology.org/amigo/term/GO:0046939	ENO1 SLC4A1 BPGM NME1
0.0151183	12	935	2.64558	GO:0071345 cellular response to cytokine stimulus	http://amigo.geneontology.org/amigo/term/GO:0071345	PF4V1 MNDA PPBP PF4 APOA1 VIM HSPA5 XRCC5 ALAD FGG FGB MRC1
0.0152961	4	109	7.56459	GO:0032231 regulation of actin filament bundle assembly	http://amigo.geneontology.org/amigo/term/GO:0032231	PFN1 PLEK APOA1 TPM1
0.0155889	17	1618	2.16582	GO:0051247 positive regulation of protein metabolic process	http://amigo.geneontology.org/amigo/term/GO:0051247	LTF XRCC5 GPLD1 CTSD C4BPA C4BPB C3 S100A8 S100A9 PPIA HSPA5 DAG1 RAB1B VIM ENO1 MMP9 CLEC3B
0.016213	7	367	3.93173	GO:0019058 viral life cycle	http://amigo.geneontology.org/amigo/term/GO:0019058	APCS STOM DAG1 MRC1 RAB1B LTF PPIA
0.0164702	20	2069	1.99261	GO:0043933 protein-containing complex organization	http://amigo.geneontology.org/amigo/term/GO:0043933	COTL1 PFN1 APOA4 BIN2 APOA1 FGA CFL1 APOC3 MPO XRCC5 C9 PLEK FGG FGB TLN1 CALR RAP1B ALAD HSPA5 APCS
0.01653	3	53	11.668	GO:0010543 regulation of platelet activation	http://amigo.geneontology.org/amigo/term/GO:0010543	MMRN1 PLEK FGG
0.01653	4	112	7.36197	GO:0030038 contractile actin filament bundle assembly	http://amigo.geneontology.org/amigo/term/GO:0030038	APOA1 PDLIM1 PFN1 TPM1
0.01653	4	112	7.36197	GO:0043149 stress fiber assembly	http://amigo.geneontology.org/amigo/term/GO:0043149	APOA1 PDLIM1 PFN1 TPM1
0.01653	9	584	3.17674	GO:0044057 regulation of system process	http://amigo.geneontology.org/amigo/term/GO:0044057	APOA4 APOA1 FGG FGA FGB IGFBP5 DAG1 ENO1 TPM1
0.01653	4	112	7.36197	GO:2001237 negative regulation of extrinsic apoptotic signaling pathway	http://amigo.geneontology.org/amigo/term/GO:2001237	FGA PF4 FGG FGB
0.016664	33	4181	1.62699	GO:0009893 positive regulation of metabolic process	http://amigo.geneontology.org/amigo/term/GO:0009893	APOA4 APOA1 MNDA CD14 ACTB LTF ENO1 XRCC5 C5 GPLD1 PLEK CTSD C4BPA C4BPB C3 LBP CRP S100A8 S100A9 PF4 HPSE PPIA ORM2 VIM HSPA5 PDLIM1 EPX DAG1 CALR RAB1B MMP9 LCN2 CLEC3B
0.0175076	2	15	27.4847	GO:0002679 respiratory burst involved in defense response	http://amigo.geneontology.org/amigo/term/GO:0002679	MPO LBP
0.0175076	2	15	27.4847	GO:0017014 protein nitrosylation	http://amigo.geneontology.org/amigo/term/GO:0017014	S100A9 S100A8
0.0175076	2	15	27.4847	GO:0018119 peptidyl-cysteine S-nitrosylation	http://amigo.geneontology.org/amigo/term/GO:0018119	S100A9 S100A8
0.0175076	4	114	7.23281	GO:0050829 defense response to Gram-negative bacterium	http://amigo.geneontology.org/amigo/term/GO:0050829	LBP FCN2 SSC5D LTF
0.0175076	2	15	27.4847	GO:0060352 cell adhesion molecule production	http://amigo.geneontology.org/amigo/term/GO:0060352	APOA1 PPIA
0.0180282	3	55	11.2437	GO:0014002 astrocyte development	http://amigo.geneontology.org/amigo/term/GO:0014002	S100A9 VIM S100A8
0.0181191	7	377	3.82744	GO:0071692 protein localization to extracellular region	http://amigo.geneontology.org/amigo/term/GO:0071692	LTBP1 FGG FGA FGB PLEK PPIA GPLD1
0.0186537	5	193	5.34029	GO:0050792 regulation of viral process	http://amigo.geneontology.org/amigo/term/GO:0050792	APCS MBL2 STOM LTF PPIA
0.0188263	3	56	11.043	GO:0071320 cellular response to cAMP	http://amigo.geneontology.org/amigo/term/GO:0071320	RAP1B IGFBP5 HSPA5
0.0194615	2	16	25.7669	GO:0002713 negative regulation of B cell mediated immunity	http://amigo.geneontology.org/amigo/term/GO:0002713	C4BPA C4BPB
0.0194615	2	16	25.7669	GO:0002890 negative regulation of immunoglobulin mediated immune response	http://amigo.geneontology.org/amigo/term/GO:0002890	C4BPA C4BPB
0.0194615	2	16	25.7669	GO:0032488 Cdc42 protein signal transduction	http://amigo.geneontology.org/amigo/term/GO:0032488	APOC3 APOA1
0.0194615	2	16	25.7669	GO:0032490 detection of molecule of bacterial origin	http://amigo.geneontology.org/amigo/term/GO:0032490	SSC5D LBP
0.0194615	2	16	25.7669	GO:0044794 positive regulation by host of viral process	http://amigo.geneontology.org/amigo/term/GO:0044794	STOM CFL1
0.0204741	3	58	10.6622	GO:0048662 negative regulation of smooth muscle cell proliferation	http://amigo.geneontology.org/amigo/term/GO:0048662	IGFBP5 IGFBP3 TPM1
0.0212784	5	200	5.15338	GO:0002791 regulation of peptide secretion	http://amigo.geneontology.org/amigo/term/GO:0002791	FGA FGG FGB S100A8 GPLD1
0.0213804	3	59	10.4814	GO:1904036 negative regulation of epithelial cell apoptotic process	http://amigo.geneontology.org/amigo/term/GO:1904036	FGA FGG FGB
0.0216943	2	17	24.2512	GO:0033623 regulation of integrin activation	http://amigo.geneontology.org/amigo/term/GO:0033623	PLEK RAP1B
0.0216943	2	17	24.2512	GO:0071397 cellular response to cholesterol	http://amigo.geneontology.org/amigo/term/GO:0071397	DAG1 GPLD1
0.0219698	5	202	5.10235	GO:0000302 response to reactive oxygen species	http://amigo.geneontology.org/amigo/term/GO:0000302	MMP9 APOA4 HP MPO TPM1
0.0223797	5	203	5.07722	GO:0090087 regulation of peptide transport	http://amigo.geneontology.org/amigo/term/GO:0090087	FGA FGG FGB S100A8 GPLD1
0.0227346	5	204	5.05233	GO:0032640 tumor necrosis factor production	http://amigo.geneontology.org/amigo/term/GO:0032640	LTF LBP PF4 CD14 ORM2
0.0227346	5	204	5.05233	GO:0032680 regulation of tumor necrosis factor production	http://amigo.geneontology.org/amigo/term/GO:0032680	LTF LBP PF4 CD14 ORM2
0.0228814	9	620	2.99228	GO:0001819 positive regulation of cytokine production	http://amigo.geneontology.org/amigo/term/GO:0001819	MNDA CD14 C5 C3 LBP PF4 HPSE ORM2 EPX
0.0228814	4	125	6.59632	GO:0048525 negative regulation of viral process	http://amigo.geneontology.org/amigo/term/GO:0048525	APCS MBL2 LTF PPIA
0.0229521	3	61	10.1378	GO:1904705 regulation of vascular associated smooth muscle cell proliferation	http://amigo.geneontology.org/amigo/term/GO:1904705	IGFBP5 MMP9 TPM1
0.0229727	5	205	5.02769	GO:0045089 positive regulation of innate immune response	http://amigo.geneontology.org/amigo/term/GO:0045089	MNDA FCN2 XRCC5 MBL2 LBP
0.0232834	29	3602	1.65961	GO:0010646 regulation of cell communication	http://amigo.geneontology.org/amigo/term/GO:0010646	IGFBP5 RAP1B IGFBP3 CD14 FGA NID1 LTF LTBP1 ENO1 ASPN APOC3 VWF PLEK APOA1 C3 LBP S100A8 S100A9 PF4 LRG1 FGG FGB HPSE CALR PPIA HSPA5 MMP9 DAG1 GPLD1
0.0235653	14	1271	2.27057	GO:0060429 epithelium development	http://amigo.geneontology.org/amigo/term/GO:0060429	ERCC3 DAG1 TAGLN2 HPSE VIM MMP9 PFN1 IGFBP5 C3 LRG1 ANXA7 TPP1 ACTB RAP1B
0.0235766	2	18	22.9039	GO:0002923 regulation of humoral immune response mediated by circulating immunoglobulin	http://amigo.geneontology.org/amigo/term/GO:0002923	C4BPA C4BPB
0.0235766	2	18	22.9039	GO:0030299 intestinal cholesterol absorption	http://amigo.geneontology.org/amigo/term/GO:0030299	APOA4 APOA1
0.0237848	4	127	6.49245	GO:0032760 positive regulation of tumor necrosis factor production	http://amigo.geneontology.org/amigo/term/GO:0032760	LBP PF4 CD14 ORM2
0.0240647	5	208	4.95517	GO:0071248 cellular response to metal ion	http://amigo.geneontology.org/amigo/term/GO:0071248	MMP9 GPLD1 HSPA5 ALAD CALR
0.0241697	3	63	9.81596	GO:0019229 regulation of vasoconstriction	http://amigo.geneontology.org/amigo/term/GO:0019229	FGG FGA FGB
0.0241697	29	3615	1.65364	GO:0023051 regulation of signaling	http://amigo.geneontology.org/amigo/term/GO:0023051	IGFBP5 RAP1B IGFBP3 CD14 FGA NID1 LTF LTBP1 ENO1 ASPN APOC3 VWF PLEK APOA1 C3 LBP S100A8 S100A9 PF4 LRG1 FGG FGB HPSE CALR PPIA HSPA5 MMP9 DAG1 GPLD1
0.0241697	5	209	4.93146	GO:0031032 actomyosin structure organization	http://amigo.geneontology.org/amigo/term/GO:0031032	CSRP1 APOA1 PDLIM1 PFN1 TPM1
0.0241697	6	302	4.0954	GO:0045088 regulation of innate immune response	http://amigo.geneontology.org/amigo/term/GO:0045088	MNDA FCN2 XRCC5 MBL2 A2M LBP
0.0241697	4	128	6.44172	GO:0046887 positive regulation of hormone secretion	http://amigo.geneontology.org/amigo/term/GO:0046887	FGA FGG FGB GPLD1
0.0241697	7	403	3.58051	GO:0050727 regulation of inflammatory response	http://amigo.geneontology.org/amigo/term/GO:0050727	APCS APOA1 S100A8 S100A9 C3 LBP MMP9
0.0241697	18	1859	1.99593	GO:0065003 protein-containing complex assembly	http://amigo.geneontology.org/amigo/term/GO:0065003	COTL1 PFN1 APOA4 BIN2 APOA1 FGA XRCC5 C9 FGG FGB PLEK TLN1 CALR RAP1B ALAD HSPA5 APOC3 APCS
0.0241697	5	209	4.93146	GO:0071706 tumor necrosis factor superfamily cytokine production	http://amigo.geneontology.org/amigo/term/GO:0071706	LTF LBP PF4 CD14 ORM2
0.0241697	5	209	4.93146	GO:1903555 regulation of tumor necrosis factor superfamily cytokine production	http://amigo.geneontology.org/amigo/term/GO:1903555	LTF LBP PF4 CD14 ORM2
0.0241697	3	63	9.81596	GO:1990874 vascular associated smooth muscle cell proliferation	http://amigo.geneontology.org/amigo/term/GO:1990874	IGFBP5 MMP9 TPM1
0.0245465	10	753	2.73752	GO:0000904 cell morphogenesis involved in differentiation	http://amigo.geneontology.org/amigo/term/GO:0000904	ACTB EFNB1 DAG1 PARVB APOA1 CFL1 CALR FGG FGA FGB
0.0250502	3	64	9.66258	GO:0033344 cholesterol efflux	http://amigo.geneontology.org/amigo/term/GO:0033344	APOA4 APOA1 APOC3
0.0251549	2	19	21.6984	GO:0010755 regulation of plasminogen activation	http://amigo.geneontology.org/amigo/term/GO:0010755	ENO1 CLEC3B
0.0251549	2	19	21.6984	GO:0019430 removal of superoxide radicals	http://amigo.geneontology.org/amigo/term/GO:0019430	APOA4 MPO
0.0251549	26	3133	1.71067	GO:0033036 macromolecule localization	http://amigo.geneontology.org/amigo/term/GO:0033036	SEC61B APOA4 APOA1 RAB1B APOC3 LTBP1 CTSD C3 LBP CRP FGG FGA FGB CALR SLC4A1 PLEK STOM HPSE DAG1 HSPA5 ACTB ERCC3 TPP1 PPIA GPLD1 XRCC5
0.0251549	2	19	21.6984	GO:0061615 glycolytic process through fructose-6-phosphate	http://amigo.geneontology.org/amigo/term/GO:0061615	ENO1 SLC4A1
0.0251845	13	1150	2.33022	GO:0072359 circulatory system development	http://amigo.geneontology.org/amigo/term/GO:0072359	ITGA2B PDLIM1 CALD1 SVEP1 HPSE PF4 C5 C3 LRG1 DAG1 CALR GPLD1 TPM1
0.0253332	4	131	6.2942	GO:1903557 positive regulation of tumor necrosis factor superfamily cytokine production	http://amigo.geneontology.org/amigo/term/GO:1903557	LBP PF4 CD14 ORM2
0.0256024	18	1874	1.97995	GO:0051049 regulation of transport	http://amigo.geneontology.org/amigo/term/GO:0051049	APOA4 APOA1 RAP1B FGA MMP9 APOC3 C3 FCN2 MBL2 FGG FGB S100A8 STOM CD14 CALR ACTB PPIA GPLD1
0.0256024	3	65	9.51393	GO:0062208 positive regulation of pattern recognition receptor signaling pathway	http://amigo.geneontology.org/amigo/term/GO:0062208	LBP CD14 LTF
0.0256024	3	65	9.51393	GO:2000351 regulation of endothelial cell apoptotic process	http://amigo.geneontology.org/amigo/term/GO:2000351	FGA FGG FGB
0.0262155	5	215	4.79384	GO:0033002 muscle cell proliferation	http://amigo.geneontology.org/amigo/term/GO:0033002	IGFBP5 IGFBP3 XRCC5 MMP9 TPM1
0.0265653	10	765	2.69458	GO:0001944 vasculature development	http://amigo.geneontology.org/amigo/term/GO:0001944	ITGA2B CALD1 SVEP1 HPSE PF4 C5 C3 LRG1 DAG1 GPLD1
0.0265653	3	66	9.36978	GO:0035306 positive regulation of dephosphorylation	http://amigo.geneontology.org/amigo/term/GO:0035306	PLEK PPIA GPLD1
0.0266567	12	1025	2.41329	GO:0007167 enzyme linked receptor protein signaling pathway	http://amigo.geneontology.org/amigo/term/GO:0007167	EFNB1 IGFBP5 IGFBP3 LTBP1 ASPN GPLD1 EFEMP1 LRG1 VIM HSPA5 SVEP1 MMP9
0.0271353	2	20	20.6135	GO:0051546 keratinocyte migration	http://amigo.geneontology.org/amigo/term/GO:0051546	LRG1 MMP9
0.0274107	5	218	4.72787	GO:0002221 pattern recognition receptor signaling pathway	http://amigo.geneontology.org/amigo/term/GO:0002221	CD14 FCN2 LBP MBL2 LTF
0.0274107	3	67	9.22993	GO:0031529 ruffle organization	http://amigo.geneontology.org/amigo/term/GO:0031529	PLEK PFN1 TPM1
0.0275515	9	647	2.86741	GO:0048514 blood vessel morphogenesis	http://amigo.geneontology.org/amigo/term/GO:0048514	ITGA2B CALD1 HPSE PF4 C5 C3 LRG1 DAG1 GPLD1
0.0277094	6	314	3.93889	GO:0030336 negative regulation of cell migration	http://amigo.geneontology.org/amigo/term/GO:0030336	C5 IGFBP5 IGFBP3 TPM1 DAG1 CALR
0.0277094	8	530	3.11147	GO:0060284 regulation of cell development	http://amigo.geneontology.org/amigo/term/GO:0060284	APOA1 XRCC5 DAG1 CALR LTF FGG FGA FGB
0.0280684	6	315	3.92638	GO:0051047 positive regulation of secretion	http://amigo.geneontology.org/amigo/term/GO:0051047	FGA FGG FGB S100A8 PPIA GPLD1
0.0281049	3	68	9.0942	GO:0002712 regulation of B cell mediated immunity	http://amigo.geneontology.org/amigo/term/GO:0002712	C4BPA C4BPB C3
0.0281049	3	68	9.0942	GO:0002889 regulation of immunoglobulin mediated immune response	http://amigo.geneontology.org/amigo/term/GO:0002889	C4BPA C4BPB C3
0.0281049	3	68	9.0942	GO:0071806 protein transmembrane transport	http://amigo.geneontology.org/amigo/term/GO:0071806	SEC61B HPSE HSPA5
0.0282141	14	1312	2.19961	GO:0010628 positive regulation of gene expression	http://amigo.geneontology.org/amigo/term/GO:0010628	MNDA CD14 C5 C3 LBP CRP PF4 HPSE ORM2 VIM EPX CALR ENO1 CLEC3B
0.0282141	6	316	3.91396	GO:0051222 positive regulation of protein transport	http://amigo.geneontology.org/amigo/term/GO:0051222	FGG FGA FGB STOM PPIA GPLD1
0.0283131	4	137	6.01854	GO:0021782 glial cell development	http://amigo.geneontology.org/amigo/term/GO:0021782	S100A9 VIM S100A8 DAG1
0.0284758	3	69	8.9624	GO:0006801 superoxide metabolic process	http://amigo.geneontology.org/amigo/term/GO:0006801	APOA4 CRP MPO
0.0284758	6	318	3.88934	GO:0010631 epithelial cell migration	http://amigo.geneontology.org/amigo/term/GO:0010631	APOA1 LRG1 MMP9 PFN1 GPLD1 CALR
0.0284758	2	21	19.6319	GO:0010866 regulation of triglyceride biosynthetic process	http://amigo.geneontology.org/amigo/term/GO:0010866	C3 GPLD1
0.0284758	2	21	19.6319	GO:0010984 regulation of lipoprotein particle clearance	http://amigo.geneontology.org/amigo/term/GO:0010984	APOC3 GPLD1
0.0284758	2	21	19.6319	GO:0034380 high-density lipoprotein particle assembly	http://amigo.geneontology.org/amigo/term/GO:0034380	APOA4 APOA1
0.0284758	2	21	19.6319	GO:0044241 lipid digestion	http://amigo.geneontology.org/amigo/term/GO:0044241	APOA4 APOA1
0.0284758	2	21	19.6319	GO:0045723 positive regulation of fatty acid biosynthetic process	http://amigo.geneontology.org/amigo/term/GO:0045723	APOA4 APOA1
0.0284758	2	21	19.6319	GO:0071450 cellular response to oxygen radical	http://amigo.geneontology.org/amigo/term/GO:0071450	APOA4 MPO
0.0284758	2	21	19.6319	GO:0071451 cellular response to superoxide	http://amigo.geneontology.org/amigo/term/GO:0071451	APOA4 MPO
0.0285337	9	655	2.83239	GO:0097190 apoptotic signaling pathway	http://amigo.geneontology.org/amigo/term/GO:0097190	FGA ENO1 S100A8 S100A9 PF4 FGG FGB MMP9 PPIA
0.0290551	4	139	5.93195	GO:0009132 nucleoside diphosphate metabolic process	http://amigo.geneontology.org/amigo/term/GO:0009132	ENO1 SLC4A1 BPGM NME1
0.0293478	3	70	8.83436	GO:0030865 cortical cytoskeleton organization	http://amigo.geneontology.org/amigo/term/GO:0030865	PLEK TLN1 CALR
0.0293478	3	70	8.83436	GO:0072577 endothelial cell apoptotic process	http://amigo.geneontology.org/amigo/term/GO:0072577	FGA FGG FGB
0.0293478	6	321	3.85299	GO:0090132 epithelium migration	http://amigo.geneontology.org/amigo/term/GO:0090132	APOA1 LRG1 MMP9 PFN1 GPLD1 CALR
0.0303661	27	3365	1.65398	GO:0022607 cellular component assembly	http://amigo.geneontology.org/amigo/term/GO:0022607	COTL1 PFN1 APOA4 BIN2 APOA1 CALD1 CSRP1 FGA RAB1B PARVB TLN1 XRCC5 C9 PLEK FGG FGB PDLIM1 CTSD CALR ACTB RAP1B TPM1 DAG1 ALAD HSPA5 APOC3 APCS
0.0305779	2	22	18.7396	GO:0036315 cellular response to sterol	http://amigo.geneontology.org/amigo/term/GO:0036315	DAG1 GPLD1
0.0305779	2	22	18.7396	GO:0043567 regulation of insulin-like growth factor receptor signaling pathway	http://amigo.geneontology.org/amigo/term/GO:0043567	IGFBP5 IGFBP3
0.0305779	2	22	18.7396	GO:0098856 intestinal lipid absorption	http://amigo.geneontology.org/amigo/term/GO:0098856	APOA4 APOA1
0.0312881	3	72	8.58896	GO:0014910 regulation of smooth muscle cell migration	http://amigo.geneontology.org/amigo/term/GO:0014910	IGFBP5 IGFBP3 TPM1
0.0312881	3	72	8.58896	GO:0019731 antibacterial humoral response	http://amigo.geneontology.org/amigo/term/GO:0019731	LTF FGA FGB
0.0313254	4	143	5.76602	GO:0035296 regulation of tube diameter	http://amigo.geneontology.org/amigo/term/GO:0035296	CRP FGG FGA FGB
0.0313254	4	143	5.76602	GO:0097746 blood vessel diameter maintenance	http://amigo.geneontology.org/amigo/term/GO:0097746	CRP FGG FGA FGB
0.0314317	6	327	3.7823	GO:0090130 tissue migration	http://amigo.geneontology.org/amigo/term/GO:0090130	APOA1 LRG1 MMP9 PFN1 GPLD1 CALR
0.03196	4	144	5.72598	GO:0035150 regulation of tube size	http://amigo.geneontology.org/amigo/term/GO:0035150	CRP FGG FGA FGB
0.0326737	4	145	5.68649	GO:0017015 regulation of transforming growth factor beta receptor signaling pathway	http://amigo.geneontology.org/amigo/term/GO:0017015	LTBP1 ASPN LRG1 HSPA5
0.0327962	2	23	17.9248	GO:0006620 post-translational protein targeting to endoplasmic reticulum membrane	http://amigo.geneontology.org/amigo/term/GO:0006620	SEC61B HSPA5
0.0330169	6	331	3.73659	GO:2000146 negative regulation of cell motility	http://amigo.geneontology.org/amigo/term/GO:2000146	C5 IGFBP5 IGFBP3 TPM1 DAG1 CALR
0.0335814	7	440	3.27942	GO:0003012 muscle system process	http://amigo.geneontology.org/amigo/term/GO:0003012	TPM1 TPM3 TPM4 IGFBP5 CALD1 DAG1 ENO1
0.0338289	6	333	3.71415	GO:1904951 positive regulation of establishment of protein localization	http://amigo.geneontology.org/amigo/term/GO:1904951	FGG FGA FGB STOM PPIA GPLD1
0.0338325	4	147	5.60912	GO:0034614 cellular response to reactive oxygen species	http://amigo.geneontology.org/amigo/term/GO:0034614	MMP9 APOA4 MPO TPM1
0.0338325	4	147	5.60912	GO:0055076 transition metal ion homeostasis	http://amigo.geneontology.org/amigo/term/GO:0055076	LCN2 LTF S100A8 S100A9
0.034017	6	334	3.70303	GO:0051271 negative regulation of cellular component movement	http://amigo.geneontology.org/amigo/term/GO:0051271	C5 IGFBP5 IGFBP3 TPM1 DAG1 CALR
0.034017	5	235	4.38585	GO:0072593 reactive oxygen species metabolic process	http://amigo.geneontology.org/amigo/term/GO:0072593	MPO APOA4 CRP HP EPX
0.0344197	4	148	5.57122	GO:1903844 regulation of cellular response to transforming growth factor beta stimulus	http://amigo.geneontology.org/amigo/term/GO:1903844	LTBP1 ASPN LRG1 HSPA5
0.0344702	5	236	4.36727	GO:0051651 maintenance of location in cell	http://amigo.geneontology.org/amigo/term/GO:0051651	LCN2 HSPA5 S100A8 S100A9 CALR
0.0345437	9	681	2.72425	GO:0061061 muscle structure development	http://amigo.geneontology.org/amigo/term/GO:0061061	PDLIM1 CSRP1 DAG1 ACTB NID1 IGFBP3 IGFBP5 CALR TPM1
0.0347466	2	24	17.1779	GO:0000303 response to superoxide	http://amigo.geneontology.org/amigo/term/GO:0000303	APOA4 MPO
0.0347466	2	24	17.1779	GO:1904752 regulation of vascular associated smooth muscle cell migration	http://amigo.geneontology.org/amigo/term/GO:1904752	IGFBP5 TPM1
0.0353912	5	238	4.33057	GO:0071241 cellular response to inorganic substance	http://amigo.geneontology.org/amigo/term/GO:0071241	MMP9 GPLD1 HSPA5 ALAD CALR
0.0355335	4	150	5.49694	GO:0010634 positive regulation of epithelial cell migration	http://amigo.geneontology.org/amigo/term/GO:0010634	MMP9 PFN1 GPLD1 CALR
0.0355335	8	563	2.9291	GO:0043065 positive regulation of apoptotic process	http://amigo.geneontology.org/amigo/term/GO:0043065	GPLD1 CTSD S100A8 ERCC3 S100A9 MMP9 IGFBP3 MNDA
0.0363254	16	1660	1.98684	GO:0009719 response to endogenous stimulus	http://amigo.geneontology.org/amigo/term/GO:0009719	RAP1B LTBP1 ASPN GPLD1 IGFBP5 LRG1 CALR HSPA5 CPN1 ALAD FGB DAG1 A2M CLEC3B VIM ACTB
0.0370543	4	152	5.42461	GO:0062013 positive regulation of small molecule metabolic process	http://amigo.geneontology.org/amigo/term/GO:0062013	APOA4 APOA1 ENO1 GPLD1
0.0370918	2	25	16.4908	GO:0000305 response to oxygen radical	http://amigo.geneontology.org/amigo/term/GO:0000305	APOA4 MPO
0.0370918	3	78	7.92827	GO:0043462 regulation of ATP-dependent activity	http://amigo.geneontology.org/amigo/term/GO:0043462	PFN1 LTF TPM1
0.0371152	29	3774	1.58397	GO:0048513 animal organ development	http://amigo.geneontology.org/amigo/term/GO:0048513	HSPA5 ACTB PDLIM1 ERCC3 CLEC3B DAG1 LTF ASPN EFEMP1 APCS PF4 LRG1 HPSE SLC4A1 VIM XRCC5 EFNB1 MMP9 MSLN IGFBP5 NID1 APOA1 BPGM A2M CALR NME1 PLEK TPM1 GPLD1
0.03885	11	958	2.3669	GO:0014070 response to organic cyclic compound	http://amigo.geneontology.org/amigo/term/GO:0014070	RAP1B IGFBP5 CALR HSPA5 APOA4 CPN1 ALAD DAG1 A2M ACTB GPLD1
0.03885	6	346	3.5746	GO:0071214 cellular response to abiotic stimulus	http://amigo.geneontology.org/amigo/term/GO:0071214	XRCC5 MMP9 GPLD1 HSPA5 DAG1 CALR
0.03885	6	346	3.5746	GO:0104004 cellular response to environmental stimulus	http://amigo.geneontology.org/amigo/term/GO:0104004	XRCC5 MMP9 GPLD1 HSPA5 DAG1 CALR
0.039051	4	155	5.31962	GO:0010675 regulation of cellular carbohydrate metabolic process	http://amigo.geneontology.org/amigo/term/GO:0010675	PLEK SLC4A1 IGFBP3 GPLD1
0.039051	13	1237	2.16634	GO:0048646 anatomical structure formation involved in morphogenesis	http://amigo.geneontology.org/amigo/term/GO:0048646	ITGA2B CALD1 CSRP1 HPSE PF4 C5 PFN1 C3 LRG1 DAG1 MMP9 GPLD1 TPM1
0.0391205	3	80	7.73007	GO:0031663 lipopolysaccharide-mediated signaling pathway	http://amigo.geneontology.org/amigo/term/GO:0031663	LBP CD14 LTF
0.0393083	2	26	15.8565	GO:0002544 chronic inflammatory response	http://amigo.geneontology.org/amigo/term/GO:0002544	S100A9 S100A8
0.0393083	2	26	15.8565	GO:1904738 vascular associated smooth muscle cell migration	http://amigo.geneontology.org/amigo/term/GO:1904738	IGFBP5 TPM1
0.0393457	8	576	2.86299	GO:0043068 positive regulation of programmed cell death	http://amigo.geneontology.org/amigo/term/GO:0043068	GPLD1 CTSD S100A8 ERCC3 S100A9 MMP9 IGFBP3 MNDA
0.0399614	11	964	2.35216	GO:0043066 negative regulation of apoptotic process	http://amigo.geneontology.org/amigo/term/GO:0043066	FGA ENO1 PF4 FGG FGB HSPA5 MMP9 PPIA LTF MPO CFL1
0.0410486	5	249	4.13926	GO:0002790 peptide secretion	http://amigo.geneontology.org/amigo/term/GO:0002790	FGA FGG FGB S100A8 GPLD1
0.0418072	2	27	15.2693	GO:0010954 positive regulation of protein processing	http://amigo.geneontology.org/amigo/term/GO:0010954	ENO1 CLEC3B
0.0418072	2	27	15.2693	GO:0051354 negative regulation of oxidoreductase activity	http://amigo.geneontology.org/amigo/term/GO:0051354	HP SLC4A1
0.0418072	4	159	5.18579	GO:1905952 regulation of lipid localization	http://amigo.geneontology.org/amigo/term/GO:1905952	APOA4 APOA1 C3 CRP
0.0424969	3	83	7.45067	GO:0030301 cholesterol transport	http://amigo.geneontology.org/amigo/term/GO:0030301	APOA4 APOA1 APOC3
0.0433832	4	161	5.12137	GO:0015748 organophosphate ester transport	http://amigo.geneontology.org/amigo/term/GO:0015748	APOA4 APOA1 APOC3 SLC4A1
0.0433832	11	977	2.32087	GO:0030334 regulation of cell migration	http://amigo.geneontology.org/amigo/term/GO:0030334	C5 IGFBP5 IGFBP3 LBP MMP9 HSPA5 PFN1 GPLD1 TPM1 DAG1 CALR
0.0436496	3	84	7.36197	GO:0014909 smooth muscle cell migration	http://amigo.geneontology.org/amigo/term/GO:0014909	IGFBP5 IGFBP3 TPM1
0.043971	12	1118	2.21254	GO:0051130 positive regulation of cellular component organization	http://amigo.geneontology.org/amigo/term/GO:0051130	PFN1 PLEK APOA1 HSPA5 C3 CD14 XRCC5 MMP9 RAP1B DAG1 TPM1 S100A9
0.044149	2	28	14.7239	GO:0042832 defense response to protozoan	http://amigo.geneontology.org/amigo/term/GO:0042832	PF4 BPGM
0.044149	2	28	14.7239	GO:0044342 type B pancreatic cell proliferation	http://amigo.geneontology.org/amigo/term/GO:0044342	IGFBP5 IGFBP3
0.044149	2	28	14.7239	GO:0070723 response to cholesterol	http://amigo.geneontology.org/amigo/term/GO:0070723	DAG1 GPLD1
0.0460188	29	3847	1.55392	GO:0010604 positive regulation of macromolecule metabolic process	http://amigo.geneontology.org/amigo/term/GO:0010604	MNDA CD14 ACTB LTF XRCC5 C5 GPLD1 CTSD C4BPA C4BPB C3 LBP CRP S100A8 S100A9 PF4 HPSE PPIA ORM2 VIM HSPA5 PDLIM1 EPX DAG1 CALR RAB1B ENO1 MMP9 CLEC3B
0.0460188	13	1269	2.11171	GO:0033043 regulation of organelle organization	http://amigo.geneontology.org/amigo/term/GO:0033043	COTL1 PFN1 VAT1 ACTB PLEK APOA1 CALR XRCC5 MMP9 RAB1B TPM1 S100A8 S100A9
0.0460188	11	987	2.29735	GO:0043069 negative regulation of programmed cell death	http://amigo.geneontology.org/amigo/term/GO:0043069	FGA ENO1 PF4 FGG FGB HSPA5 MMP9 PPIA LTF MPO CFL1
0.0460249	5	258	3.99487	GO:2000116 regulation of cysteine-type endopeptidase activity	http://amigo.geneontology.org/amigo/term/GO:2000116	LTF CTSD S100A8 S100A9 MMP9
0.0465198	2	29	14.2162	GO:0001562 response to protozoan	http://amigo.geneontology.org/amigo/term/GO:0001562	PF4 BPGM
0.0465198	16	1718	1.91977	GO:0044093 positive regulation of molecular function	http://amigo.geneontology.org/amigo/term/GO:0044093	APOA4 APOA1 LTF XRCC5 MMP9 PFN1 PLEK CTSD S100A8 S100A9 PPIA NME1 DAG1 RSU1 GPLD1 TPM1
0.0465198	2	29	14.2162	GO:0050996 positive regulation of lipid catabolic process	http://amigo.geneontology.org/amigo/term/GO:0050996	APOA4 APOA1
0.0465198	2	29	14.2162	GO:1903319 positive regulation of protein maturation	http://amigo.geneontology.org/amigo/term/GO:1903319	ENO1 CLEC3B
0.0478627	7	480	3.00614	GO:0010876 lipid localization	http://amigo.geneontology.org/amigo/term/GO:0010876	APOA4 APOA1 APOC3 C3 LBP CRP SLC4A1
0.0482026	3	88	7.02733	GO:0006096 glycolytic process	http://amigo.geneontology.org/amigo/term/GO:0006096	ENO1 SLC4A1 BPGM
0.0488142	6	369	3.35179	GO:0009306 protein secretion	http://amigo.geneontology.org/amigo/term/GO:0009306	FGG FGA FGB PLEK PPIA GPLD1
0.0488142	2	30	13.7423	GO:0033688 regulation of osteoblast proliferation	http://amigo.geneontology.org/amigo/term/GO:0033688	LTF HPSE
0.0488142	6	369	3.35179	GO:0040013 negative regulation of locomotion	http://amigo.geneontology.org/amigo/term/GO:0040013	C5 IGFBP5 IGFBP3 TPM1 DAG1 CALR
0.0488142	2	30	13.7423	GO:0043171 peptide catabolic process	http://amigo.geneontology.org/amigo/term/GO:0043171	CPN1 TPP1
0.0488142	5	263	3.91892	GO:0050708 regulation of protein secretion	http://amigo.geneontology.org/amigo/term/GO:0050708	FGG FGA FGB PPIA GPLD1
0.0488142	6	369	3.35179	GO:0062197 cellular response to chemical stress	http://amigo.geneontology.org/amigo/term/GO:0062197	MMP9 APOA4 PPIA MPO XRCC5 TPM1
0.0488142	2	30	13.7423	GO:0098581 detection of external biotic stimulus	http://amigo.geneontology.org/amigo/term/GO:0098581	SSC5D LBP
0.0488506	3	89	6.94838	GO:0006757 ATP generation from ADP	http://amigo.geneontology.org/amigo/term/GO:0006757	ENO1 SLC4A1 BPGM
0.0488506	4	169	4.87894	GO:2001236 regulation of extrinsic apoptotic signaling pathway	http://amigo.geneontology.org/amigo/term/GO:2001236	FGA PF4 FGG FGB
0.0490912	6	370	3.34273	GO:0035592 establishment of protein localization to extracellular region	http://amigo.geneontology.org/amigo/term/GO:0035592	FGG FGA FGB PLEK PPIA GPLD1
0.0492422	11	1002	2.26296	GO:0051093 negative regulation of developmental process	http://amigo.geneontology.org/amigo/term/GO:0051093	VAT1 ACTB EFEMP1 CRP APCS PF4 CALR MMP9 ASPN IGFBP5 LTF
0.0493754	9	734	2.52754	GO:0001568 blood vessel development	http://amigo.geneontology.org/amigo/term/GO:0001568	ITGA2B CALD1 HPSE PF4 C5 C3 LRG1 DAG1 GPLD1
0.0494173	5	265	3.88934	GO:0071560 cellular response to transforming growth factor beta stimulus	http://amigo.geneontology.org/amigo/term/GO:0071560	LTBP1 ASPN LRG1 HSPA5 CLEC3B
0.0496753	3	90	6.87117	GO:0019217 regulation of fatty acid metabolic process	http://amigo.geneontology.org/amigo/term/GO:0019217	APOA4 APOA1 APOC3
0.0496753	3	90	6.87117	GO:0034121 regulation of toll-like receptor signaling pathway	http://amigo.geneontology.org/amigo/term/GO:0034121	LBP CD14 LTF
0.0496753	3	90	6.87117	GO:0060191 regulation of lipase activity	http://amigo.geneontology.org/amigo/term/GO:0060191	APOA4 APOC3 APOA1
0.050801	3	91	6.79566	GO:0045921 positive regulation of exocytosis	http://amigo.geneontology.org/amigo/term/GO:0045921	FGG FGA FGB
0.050801	3	91	6.79566	GO:0061515 myeloid cell development	http://amigo.geneontology.org/amigo/term/GO:0061515	SLC4A1 BPGM LTF
0.050801	2	31	13.299	GO:0071480 cellular response to gamma radiation	http://amigo.geneontology.org/amigo/term/GO:0071480	XRCC5 HSPA5
0.050801	2	31	13.299	GO:0090330 regulation of platelet aggregation	http://amigo.geneontology.org/amigo/term/GO:0090330	MMRN1 FGG
0.0517009	4	173	4.76613	GO:0016052 carbohydrate catabolic process	http://amigo.geneontology.org/amigo/term/GO:0016052	ENO1 PYGL SLC4A1 BPGM
0.0520341	3	92	6.7218	GO:0046889 positive regulation of lipid biosynthetic process	http://amigo.geneontology.org/amigo/term/GO:0046889	APOA4 APOA1 GPLD1
0.0520341	3	92	6.7218	GO:0051591 response to cAMP	http://amigo.geneontology.org/amigo/term/GO:0051591	RAP1B IGFBP5 HSPA5
0.0524254	4	174	4.73874	GO:0050729 positive regulation of inflammatory response	http://amigo.geneontology.org/amigo/term/GO:0050729	S100A8 S100A9 C3 LBP
0.0528552	5	271	3.80323	GO:0071559 response to transforming growth factor beta	http://amigo.geneontology.org/amigo/term/GO:0071559	LTBP1 ASPN LRG1 HSPA5 CLEC3B
0.053135	2	32	12.8834	GO:0010743 regulation of macrophage derived foam cell differentiation	http://amigo.geneontology.org/amigo/term/GO:0010743	CRP PF4
0.053135	2	32	12.8834	GO:0050995 negative regulation of lipid catabolic process	http://amigo.geneontology.org/amigo/term/GO:0050995	APOC3 GPLD1
0.053135	2	32	12.8834	GO:0070198 protein localization to chromosome telomeric region	http://amigo.geneontology.org/amigo/term/GO:0070198	TPP1 XRCC5
0.0536478	9	748	2.48024	GO:0045596 negative regulation of cell differentiation	http://amigo.geneontology.org/amigo/term/GO:0045596	ACTB EFEMP1 CRP APCS PF4 CALR MMP9 IGFBP5 LTF
0.0541327	3	94	6.57878	GO:0008625 extrinsic apoptotic signaling pathway via death domain receptors	http://amigo.geneontology.org/amigo/term/GO:0008625	FGA FGG FGB
0.0541327	3	94	6.57878	GO:0019915 lipid storage	http://amigo.geneontology.org/amigo/term/GO:0019915	C3 CRP APOA1
0.0541327	3	94	6.57878	GO:0042632 cholesterol homeostasis	http://amigo.geneontology.org/amigo/term/GO:0042632	APOA4 APOC3 APOA1
0.0541327	3	94	6.57878	GO:0046470 phosphatidylcholine metabolic process	http://amigo.geneontology.org/amigo/term/GO:0046470	APOA4 APOA1 GPLD1
0.0542209	24	3057	1.61833	GO:0010605 negative regulation of macromolecule metabolic process	http://amigo.geneontology.org/amigo/term/GO:0010605	SERPINA7 LTF ENO1 IGFBP5 APOA1 LBP APCS IGFBP3 ALAD PF4 CALR PPIA SPP2 C5 EPX C3 ITIH3 A2M SSC5D PROS1 VIM XRCC5 MMP9 ANXA7
0.0551412	11	1025	2.21218	GO:0044087 regulation of cellular component biogenesis	http://amigo.geneontology.org/amigo/term/GO:0044087	COTL1 PFN1 TLN1 PLEK APOA1 XRCC5 RAP1B DAG1 RAB1B HSPA5 TPM1
0.0551462	2	33	12.493	GO:0002438 acute inflammatory response to antigenic stimulus	http://amigo.geneontology.org/amigo/term/GO:0002438	C3 A2M
0.0551462	2	33	12.493	GO:0032371 regulation of sterol transport	http://amigo.geneontology.org/amigo/term/GO:0032371	APOA4 APOA1
0.0551462	2	33	12.493	GO:0032374 regulation of cholesterol transport	http://amigo.geneontology.org/amigo/term/GO:0032374	APOA4 APOA1
0.0551462	2	33	12.493	GO:0036314 response to sterol	http://amigo.geneontology.org/amigo/term/GO:0036314	DAG1 GPLD1
0.0551462	3	95	6.50953	GO:0055092 sterol homeostasis	http://amigo.geneontology.org/amigo/term/GO:0055092	APOA4 APOC3 APOA1
0.05636	3	96	6.44172	GO:0032091 negative regulation of protein binding	http://amigo.geneontology.org/amigo/term/GO:0032091	CFHR5 ACTB CFHR2
0.05636	3	96	6.44172	GO:0051492 regulation of stress fiber assembly	http://amigo.geneontology.org/amigo/term/GO:0051492	APOA1 PFN1 TPM1
0.0576414	3	97	6.37531	GO:0014812 muscle cell migration	http://amigo.geneontology.org/amigo/term/GO:0014812	IGFBP5 IGFBP3 TPM1
0.0576414	3	97	6.37531	GO:0046031 ADP metabolic process	http://amigo.geneontology.org/amigo/term/GO:0046031	ENO1 SLC4A1 BPGM
0.0576414	3	97	6.37531	GO:0048708 astrocyte differentiation	http://amigo.geneontology.org/amigo/term/GO:0048708	S100A9 VIM S100A8
0.057774	2	34	12.1256	GO:0070633 transepithelial transport	http://amigo.geneontology.org/amigo/term/GO:0070633	ACTB GPLD1
0.0586135	22	2748	1.65028	GO:0031324 negative regulation of cellular metabolic process	http://amigo.geneontology.org/amigo/term/GO:0031324	APOC3 SERPINA7 LTF ENO1 IGFBP5 PLEK APCS IGFBP3 ALAD CALR PPIA HP SLC4A1 SPP2 C5 C3 ITIH3 A2M PROS1 XRCC5 MMP9 GPLD1
0.0587492	11	1038	2.18448	GO:2000145 regulation of cell motility	http://amigo.geneontology.org/amigo/term/GO:2000145	C5 IGFBP5 IGFBP3 LBP MMP9 HSPA5 PFN1 GPLD1 TPM1 DAG1 CALR
0.0588282	3	98	6.31026	GO:0062014 negative regulation of small molecule metabolic process	http://amigo.geneontology.org/amigo/term/GO:0062014	APOC3 PLEK SLC4A1
0.0598999	10	902	2.28531	GO:0035239 tube morphogenesis	http://amigo.geneontology.org/amigo/term/GO:0035239	ITGA2B CALD1 HPSE PF4 C5 PFN1 C3 LRG1 DAG1 GPLD1
0.0602391	3	99	6.24652	GO:0045638 negative regulation of myeloid cell differentiation	http://amigo.geneontology.org/amigo/term/GO:0045638	APCS PF4 LTF
0.0603182	2	35	11.7792	GO:0033687 osteoblast proliferation	http://amigo.geneontology.org/amigo/term/GO:0033687	LTF HPSE
0.0603182	2	35	11.7792	GO:0048009 insulin-like growth factor receptor signaling pathway	http://amigo.geneontology.org/amigo/term/GO:0048009	IGFBP5 IGFBP3
0.0603767	14	1483	1.94598	GO:2000026 regulation of multicellular organismal development	http://amigo.geneontology.org/amigo/term/GO:2000026	ACTB EFEMP1 APCS PF4 HPSE XRCC5 MMP9 C5 ASPN C3 LRG1 DAG1 LTF CFL1
0.0614455	3	100	6.18405	GO:0015918 sterol transport	http://amigo.geneontology.org/amigo/term/GO:0015918	APOA4 APOA1 APOC3
0.061921	4	186	4.43301	GO:0006109 regulation of carbohydrate metabolic process	http://amigo.geneontology.org/amigo/term/GO:0006109	PLEK SLC4A1 IGFBP3 GPLD1
0.0626561	12	1194	2.07171	GO:0009628 response to abiotic stimulus	http://amigo.geneontology.org/amigo/term/GO:0009628	XRCC5 ENO1 MMP9 GPLD1 MPO HSPA5 PDLIM1 ALAD ERCC3 CD14 DAG1 CALR
0.0627677	3	101	6.12283	GO:0030512 negative regulation of transforming growth factor beta receptor signaling pathway	http://amigo.geneontology.org/amigo/term/GO:0030512	LTBP1 ASPN HSPA5
0.0627677	2	36	11.452	GO:0045940 positive regulation of steroid metabolic process	http://amigo.geneontology.org/amigo/term/GO:0045940	APOA4 APOA1
0.0627677	2	36	11.452	GO:0060055 angiogenesis involved in wound healing	http://amigo.geneontology.org/amigo/term/GO:0060055	HPSE DAG1
0.0627677	2	36	11.452	GO:1904707 positive regulation of vascular associated smooth muscle cell proliferation	http://amigo.geneontology.org/amigo/term/GO:1904707	IGFBP5 MMP9
0.0628454	5	288	3.57873	GO:0110053 regulation of actin filament organization	http://amigo.geneontology.org/amigo/term/GO:0110053	COTL1 PFN1 PLEK APOA1 TPM1
0.0628454	5	288	3.57873	GO:1903532 positive regulation of secretion by cell	http://amigo.geneontology.org/amigo/term/GO:1903532	FGA FGG FGB PPIA GPLD1
0.0635605	27	3630	1.53324	GO:0044085 cellular component biogenesis	http://amigo.geneontology.org/amigo/term/GO:0044085	COTL1 PFN1 APOA4 BIN2 APOA1 CALD1 CSRP1 FGA RAB1B PARVB TLN1 XRCC5 C9 PLEK FGG FGB PDLIM1 CTSD CALR ACTB RAP1B TPM1 DAG1 ALAD HSPA5 APOC3 APCS
0.0635605	8	646	2.55276	GO:0051345 positive regulation of hydrolase activity	http://amigo.geneontology.org/amigo/term/GO:0051345	APOA4 APOA1 PLEK CTSD S100A8 S100A9 RSU1 GPLD1
0.0643534	1	3	68.7117	GO:0002215 defense response to nematode	http://amigo.geneontology.org/amigo/term/GO:0002215	EPX
0.0643534	1	3	68.7117	GO:0006982 response to lipid hydroperoxide	http://amigo.geneontology.org/amigo/term/GO:0006982	APOA4
0.0643534	11	1061	2.13712	GO:0010243 response to organonitrogen compound	http://amigo.geneontology.org/amigo/term/GO:0010243	HSPA5 RAP1B CALR SEC61B GPLD1 IGFBP5 MMP9 ALAD DAG1 VIM ACTB
0.0643534	2	37	11.1424	GO:0010742 macrophage derived foam cell differentiation	http://amigo.geneontology.org/amigo/term/GO:0010742	CRP PF4
0.0643534	1	3	68.7117	GO:0010983 positive regulation of high-density lipoprotein particle clearance	http://amigo.geneontology.org/amigo/term/GO:0010983	GPLD1
0.0643534	1	3	68.7117	GO:0014734 skeletal muscle hypertrophy	http://amigo.geneontology.org/amigo/term/GO:0014734	IGFBP5
0.0643534	5	294	3.5057	GO:0015833 peptide transport	http://amigo.geneontology.org/amigo/term/GO:0015833	FGA FGG FGB S100A8 GPLD1
0.0643534	1	3	68.7117	GO:0015891 siderophore transport	http://amigo.geneontology.org/amigo/term/GO:0015891	LCN2
0.0643534	1	3	68.7117	GO:0016476 regulation of embryonic cell shape	http://amigo.geneontology.org/amigo/term/GO:0016476	DAG1
0.0643534	1	3	68.7117	GO:0021682 nerve maturation	http://amigo.geneontology.org/amigo/term/GO:0021682	DAG1
0.0643534	1	3	68.7117	GO:0030200 heparan sulfate proteoglycan catabolic process	http://amigo.geneontology.org/amigo/term/GO:0030200	HPSE
0.0643534	3	104	5.94621	GO:0030433 ubiquitin-dependent ERAD pathway	http://amigo.geneontology.org/amigo/term/GO:0030433	HSPA5 CALR SEC61B
0.0643534	1	3	68.7117	GO:0030950 establishment or maintenance of actin cytoskeleton polarity	http://amigo.geneontology.org/amigo/term/GO:0030950	PDLIM1
0.0643534	2	37	11.1424	GO:0031664 regulation of lipopolysaccharide-mediated signaling pathway	http://amigo.geneontology.org/amigo/term/GO:0031664	LTF CD14
0.0643534	14	1504	1.91881	GO:0032270 positive regulation of cellular protein metabolic process	http://amigo.geneontology.org/amigo/term/GO:0032270	LTF XRCC5 GPLD1 CTSD C3 S100A8 S100A9 PPIA HSPA5 DAG1 VIM ENO1 MMP9 CLEC3B
0.0643534	1	3	68.7117	GO:0034371 chylomicron remodeling	http://amigo.geneontology.org/amigo/term/GO:0034371	APOA4
0.0643534	1	3	68.7117	GO:0034462 small-subunit processome assembly	http://amigo.geneontology.org/amigo/term/GO:0034462	XRCC5
0.0643534	2	37	11.1424	GO:0035821 modulation of process of another organism	http://amigo.geneontology.org/amigo/term/GO:0035821	S100A9 LTF
0.0643534	1	3	68.7117	GO:0042268 regulation of cytolysis	http://amigo.geneontology.org/amigo/term/GO:0042268	LBP
0.0643534	1	3	68.7117	GO:0044868 modulation by host of viral molecular function	http://amigo.geneontology.org/amigo/term/GO:0044868	APCS
0.0643534	2	37	11.1424	GO:0045730 respiratory burst	http://amigo.geneontology.org/amigo/term/GO:0045730	MPO LBP
0.0643534	2	37	11.1424	GO:0045923 positive regulation of fatty acid metabolic process	http://amigo.geneontology.org/amigo/term/GO:0045923	APOA4 APOA1
0.0643534	1	3	68.7117	GO:0046294 formaldehyde catabolic process	http://amigo.geneontology.org/amigo/term/GO:0046294	ESD
0.0643534	1	3	68.7117	GO:0060620 regulation of cholesterol import	http://amigo.geneontology.org/amigo/term/GO:0060620	APOC3
0.0643534	21	2618	1.65349	GO:0071702 organic substance transport	http://amigo.geneontology.org/amigo/term/GO:0071702	SLC4A1 SEC61B APOA4 APOA1 FGA RAB1B APOC3 C3 LBP FGG FGB CALR PLEK S100A8 STOM HPSE ACTB HSPA5 PPIA GPLD1 PPBP
0.0643534	2	37	11.1424	GO:0071711 basement membrane organization	http://amigo.geneontology.org/amigo/term/GO:0071711	NID1 DAG1
0.0643534	1	3	68.7117	GO:0071725 response to triacyl bacterial lipopeptide	http://amigo.geneontology.org/amigo/term/GO:0071725	CD14
0.0643534	1	3	68.7117	GO:0071727 cellular response to triacyl bacterial lipopeptide	http://amigo.geneontology.org/amigo/term/GO:0071727	CD14
0.0643534	1	3	68.7117	GO:0071963 establishment or maintenance of cell polarity regulating cell shape	http://amigo.geneontology.org/amigo/term/GO:0071963	PARVB
0.0643534	1	3	68.7117	GO:0072535 tumor necrosis factor (ligand) superfamily member 11 production	http://amigo.geneontology.org/amigo/term/GO:0072535	LTF
0.0643534	7	522	2.76426	GO:0090066 regulation of anatomical structure size	http://amigo.geneontology.org/amigo/term/GO:0090066	COTL1 PFN1 PLEK CRP FGG FGA FGB
0.0643534	1	3	68.7117	GO:0150064 vertebrate eye-specific patterning	http://amigo.geneontology.org/amigo/term/GO:0150064	C3
0.0643534	1	3	68.7117	GO:1904430 negative regulation of t-circle formation	http://amigo.geneontology.org/amigo/term/GO:1904430	XRCC5
0.0643534	1	3	68.7117	GO:1990402 embryonic liver development	http://amigo.geneontology.org/amigo/term/GO:1990402	A2M
0.0643534	1	3	68.7117	GO:2000295 regulation of hydrogen peroxide catabolic process	http://amigo.geneontology.org/amigo/term/GO:2000295	HP
0.0643534	1	3	68.7117	GO:2000307 regulation of tumor necrosis factor (ligand) superfamily member 11 production	http://amigo.geneontology.org/amigo/term/GO:2000307	LTF
0.0645965	3	105	5.88958	GO:0110020 regulation of actomyosin structure organization	http://amigo.geneontology.org/amigo/term/GO:0110020	APOA1 PFN1 TPM1
0.0646453	4	193	4.27223	GO:0051092 positive regulation of NF-kappaB transcription factor activity	http://amigo.geneontology.org/amigo/term/GO:0051092	LTF PPIA S100A8 S100A9
0.0646958	2	38	10.8492	GO:0090077 foam cell differentiation	http://amigo.geneontology.org/amigo/term/GO:0090077	CRP PF4
0.0653028	14	1514	1.90614	GO:0009057 macromolecule catabolic process	http://amigo.geneontology.org/amigo/term/GO:0009057	HSPA5 PYGL CALR SEC61B GPLD1 CTSD C4BPA C4BPB ALAD HPSE CPN1 TPP1 VIM RNASE2
0.0653981	18	2143	1.73142	GO:0008283 cell population proliferation	http://amigo.geneontology.org/amigo/term/GO:0008283	ACTB LTF GPLD1 IGFBP5 CRP IGFBP3 PF4 HPSE XRCC5 EFNB1 APOA1 RAP1B LRG1 CALR MMP9 TPM1 MNDA NME1
0.065624	11	1071	2.11717	GO:0000902 cell morphogenesis	http://amigo.geneontology.org/amigo/term/GO:0000902	ACTB EFNB1 DAG1 PARVB APOA1 TPM1 CFL1 CALR FGG FGA FGB
0.065624	3	106	5.83401	GO:0070098 chemokine-mediated signaling pathway	http://amigo.geneontology.org/amigo/term/GO:0070098	PF4V1 PPBP PF4
0.0670992	2	39	10.571	GO:0010922 positive regulation of phosphatase activity	http://amigo.geneontology.org/amigo/term/GO:0010922	PLEK GPLD1
0.0670992	2	39	10.571	GO:0034110 regulation of homotypic cell-cell adhesion	http://amigo.geneontology.org/amigo/term/GO:0034110	MMRN1 FGG
0.0670992	2	39	10.571	GO:0048821 erythrocyte development	http://amigo.geneontology.org/amigo/term/GO:0048821	SLC4A1 BPGM
0.0670992	4	196	4.20684	GO:1902905 positive regulation of supramolecular fiber organization	http://amigo.geneontology.org/amigo/term/GO:1902905	PFN1 PLEK APOA1 TPM1
0.067358	6	413	2.9947	GO:0045862 positive regulation of proteolysis	http://amigo.geneontology.org/amigo/term/GO:0045862	GPLD1 CTSD S100A8 S100A9 ENO1 CLEC3B
0.0678627	16	1835	1.79736	GO:0042127 regulation of cell population proliferation	http://amigo.geneontology.org/amigo/term/GO:0042127	ACTB LTF GPLD1 IGFBP5 CRP IGFBP3 PF4 HPSE EFNB1 LRG1 CALR XRCC5 MMP9 TPM1 MNDA NME1
0.0678627	4	197	4.18548	GO:0090276 regulation of peptide hormone secretion	http://amigo.geneontology.org/amigo/term/GO:0090276	FGA FGG FGB GPLD1
0.0679452	3	108	5.72598	GO:0006968 cellular defense response	http://amigo.geneontology.org/amigo/term/GO:0006968	LBP LGALS3BP MNDA
0.0679452	3	108	5.72598	GO:2001243 negative regulation of intrinsic apoptotic signaling pathway	http://amigo.geneontology.org/amigo/term/GO:2001243	ENO1 MMP9 PPIA
0.0690349	5	302	3.41283	GO:0044262 cellular carbohydrate metabolic process	http://amigo.geneontology.org/amigo/term/GO:0044262	PYGL PLEK SLC4A1 IGFBP3 GPLD1
0.0703554	11	1085	2.08985	GO:0040012 regulation of locomotion	http://amigo.geneontology.org/amigo/term/GO:0040012	C5 IGFBP5 IGFBP3 LBP MMP9 HSPA5 PFN1 GPLD1 TPM1 DAG1 CALR
0.0708758	3	110	5.62187	GO:0009135 purine nucleoside diphosphate metabolic process	http://amigo.geneontology.org/amigo/term/GO:0009135	ENO1 SLC4A1 BPGM
0.0708758	3	110	5.62187	GO:0009179 purine ribonucleoside diphosphate metabolic process	http://amigo.geneontology.org/amigo/term/GO:0009179	ENO1 SLC4A1 BPGM
0.072383	2	41	10.0554	GO:0009595 detection of biotic stimulus	http://amigo.geneontology.org/amigo/term/GO:0009595	SSC5D LBP
0.072383	2	41	10.0554	GO:0019432 triglyceride biosynthetic process	http://amigo.geneontology.org/amigo/term/GO:0019432	C3 GPLD1
0.072383	2	41	10.0554	GO:0050892 intestinal absorption	http://amigo.geneontology.org/amigo/term/GO:0050892	APOA4 APOA1
0.0736918	12	1241	1.99325	GO:0048878 chemical homeostasis	http://amigo.geneontology.org/amigo/term/GO:0048878	SLC4A1 APOA4 APOC3 APOA1 LCN2 LTF IGFBP5 PYGL GPLD1 S100A8 S100A9 CALR
0.0752146	7	549	2.62832	GO:0002764 immune response-regulating signaling pathway	http://amigo.geneontology.org/amigo/term/GO:0002764	CD14 FCN2 GPLD1 LBP MBL2 LTF MNDA
0.0770946	3	114	5.42461	GO:0006090 pyruvate metabolic process	http://amigo.geneontology.org/amigo/term/GO:0006090	ENO1 SLC4A1 BPGM
0.0770946	5	312	3.30345	GO:0051258 protein polymerization	http://amigo.geneontology.org/amigo/term/GO:0051258	COTL1 PFN1 FGA FGB FGG
0.078018	1	4	51.5338	GO:0001905 activation of membrane attack complex	http://amigo.geneontology.org/amigo/term/GO:0001905	C3
0.078018	1	4	51.5338	GO:0001969 regulation of activation of membrane attack complex	http://amigo.geneontology.org/amigo/term/GO:0001969	C3
0.078018	2	44	9.36978	GO:0002220 innate immune response activating cell surface receptor signaling pathway	http://amigo.geneontology.org/amigo/term/GO:0002220	FCN2 MBL2
0.078018	2	43	9.58768	GO:0006882 cellular zinc ion homeostasis	http://amigo.geneontology.org/amigo/term/GO:0006882	S100A8 S100A9
0.078018	1	4	51.5338	GO:0010044 response to aluminum ion	http://amigo.geneontology.org/amigo/term/GO:0010044	ALAD
0.078018	1	4	51.5338	GO:0010915 regulation of very-low-density lipoprotein particle clearance	http://amigo.geneontology.org/amigo/term/GO:0010915	APOC3
0.078018	1	4	51.5338	GO:0010916 negative regulation of very-low-density lipoprotein particle clearance	http://amigo.geneontology.org/amigo/term/GO:0010916	APOC3
0.078018	5	315	3.27199	GO:0021700 developmental maturation	http://amigo.geneontology.org/amigo/term/GO:0021700	PFN1 C3 FGG DAG1 LTF
0.078018	6	434	2.84979	GO:0022409 positive regulation of cell-cell adhesion	http://amigo.geneontology.org/amigo/term/GO:0022409	FGA ACTB MMRN1 FGG FGB EFNB1
0.078018	1	4	51.5338	GO:0030043 actin filament fragmentation	http://amigo.geneontology.org/amigo/term/GO:0030043	CFL1
0.078018	1	4	51.5338	GO:0034378 chylomicron assembly	http://amigo.geneontology.org/amigo/term/GO:0034378	APOA4
0.078018	5	315	3.27199	GO:0034599 cellular response to oxidative stress	http://amigo.geneontology.org/amigo/term/GO:0034599	MMP9 APOA4 PPIA MPO TPM1
0.078018	1	4	51.5338	GO:0035583 sequestering of TGFbeta in extracellular matrix	http://amigo.geneontology.org/amigo/term/GO:0035583	LTBP1
0.078018	1	4	51.5338	GO:0035846 oviduct epithelium development	http://amigo.geneontology.org/amigo/term/GO:0035846	C3
0.078018	4	208	3.96414	GO:0043393 regulation of protein binding	http://amigo.geneontology.org/amigo/term/GO:0043393	MMP9 CFHR5 ACTB CFHR2
0.078018	1	4	51.5338	GO:0046292 formaldehyde metabolic process	http://amigo.geneontology.org/amigo/term/GO:0046292	ESD
0.078018	1	4	51.5338	GO:0048014 Tie signaling pathway	http://amigo.geneontology.org/amigo/term/GO:0048014	SVEP1
0.078018	11	1109	2.04462	GO:0051270 regulation of cellular component movement	http://amigo.geneontology.org/amigo/term/GO:0051270	C5 IGFBP5 IGFBP3 LBP MMP9 HSPA5 PFN1 GPLD1 TPM1 DAG1 CALR
0.078018	2	44	9.36978	GO:0051602 response to electrical stimulus	http://amigo.geneontology.org/amigo/term/GO:0051602	CD14 CALR
0.078018	1	4	51.5338	GO:0051919 positive regulation of fibrinolysis	http://amigo.geneontology.org/amigo/term/GO:0051919	F11
0.078018	1	4	51.5338	GO:0052403 negative regulation by host of symbiont catalytic activity	http://amigo.geneontology.org/amigo/term/GO:0052403	APCS
0.078018	11	1112	2.03911	GO:0060548 negative regulation of cell death	http://amigo.geneontology.org/amigo/term/GO:0060548	FGA ENO1 PF4 FGG FGB HSPA5 MMP9 PPIA LTF MPO CFL1
0.078018	7	555	2.5999	GO:0070201 regulation of establishment of protein localization	http://amigo.geneontology.org/amigo/term/GO:0070201	CTSD FGG FGA FGB STOM PPIA GPLD1
0.078018	1	4	51.5338	GO:0071284 cellular response to lead ion	http://amigo.geneontology.org/amigo/term/GO:0071284	ALAD
0.078018	1	4	51.5338	GO:0071724 response to diacyl bacterial lipopeptide	http://amigo.geneontology.org/amigo/term/GO:0071724	CD14
0.078018	1	4	51.5338	GO:0071726 cellular response to diacyl bacterial lipopeptide	http://amigo.geneontology.org/amigo/term/GO:0071726	CD14
0.078018	5	317	3.25134	GO:0097193 intrinsic apoptotic signaling pathway	http://amigo.geneontology.org/amigo/term/GO:0097193	ENO1 S100A8 S100A9 MMP9 PPIA
0.078018	1	4	51.5338	GO:0150062 complement-mediated synapse pruning	http://amigo.geneontology.org/amigo/term/GO:0150062	C3
0.078018	1	4	51.5338	GO:0150111 regulation of transepithelial transport	http://amigo.geneontology.org/amigo/term/GO:0150111	ACTB
0.078018	1	4	51.5338	GO:1902994 regulation of phospholipid efflux	http://amigo.geneontology.org/amigo/term/GO:1902994	APOA1
0.078018	1	4	51.5338	GO:1902995 positive regulation of phospholipid efflux	http://amigo.geneontology.org/amigo/term/GO:1902995	APOA1
0.078018	3	115	5.37744	GO:1990868 response to chemokine	http://amigo.geneontology.org/amigo/term/GO:1990868	PF4V1 PPBP PF4
0.078018	3	115	5.37744	GO:1990869 cellular response to chemokine	http://amigo.geneontology.org/amigo/term/GO:1990869	PF4V1 PPBP PF4
0.078018	1	4	51.5338	GO:2000697 negative regulation of epithelial cell differentiation involved in kidney development	http://amigo.geneontology.org/amigo/term/GO:2000697	MMP9
0.0781466	3	117	5.28552	GO:0046916 cellular transition metal ion homeostasis	http://amigo.geneontology.org/amigo/term/GO:0046916	LCN2 S100A8 S100A9
0.0802113	7	563	2.56296	GO:0030335 positive regulation of cell migration	http://amigo.geneontology.org/amigo/term/GO:0030335	LBP MMP9 IGFBP5 HSPA5 PFN1 GPLD1 CALR
0.0806669	2	45	9.16156	GO:0002758 innate immune response-activating signal transduction	http://amigo.geneontology.org/amigo/term/GO:0002758	FCN2 MBL2
0.0806669	2	45	9.16156	GO:0044058 regulation of digestive system process	http://amigo.geneontology.org/amigo/term/GO:0044058	APOA4 APOA1
0.0806669	2	45	9.16156	GO:0045214 sarcomere organization	http://amigo.geneontology.org/amigo/term/GO:0045214	CSRP1 TPM1
0.0806669	2	45	9.16156	GO:0055069 zinc ion homeostasis	http://amigo.geneontology.org/amigo/term/GO:0055069	S100A8 S100A9
0.0816711	5	322	3.20086	GO:0009914 hormone transport	http://amigo.geneontology.org/amigo/term/GO:0009914	FGA FGG FGB SERPINA7 GPLD1
0.0816711	11	1123	2.01913	GO:0035295 tube development	http://amigo.geneontology.org/amigo/term/GO:0035295	ITGA2B CALD1 HPSE PF4 C5 PFN1 IGFBP5 C3 LRG1 DAG1 GPLD1
0.0816711	4	214	3.85299	GO:0051495 positive regulation of cytoskeleton organization	http://amigo.geneontology.org/amigo/term/GO:0051495	PFN1 PLEK APOA1 TPM1
0.081945	11	1124	2.01734	GO:0030163 protein catabolic process	http://amigo.geneontology.org/amigo/term/GO:0030163	HSPA5 CALR SEC61B GPLD1 CTSD C4BPA C4BPB ALAD HPSE CPN1 TPP1
0.0821465	3	120	5.15338	GO:0009185 ribonucleoside diphosphate metabolic process	http://amigo.geneontology.org/amigo/term/GO:0009185	ENO1 SLC4A1 BPGM
0.0821465	3	120	5.15338	GO:1904035 regulation of epithelial cell apoptotic process	http://amigo.geneontology.org/amigo/term/GO:1904035	FGA FGG FGB
0.082309	4	215	3.83507	GO:0007179 transforming growth factor beta receptor signaling pathway	http://amigo.geneontology.org/amigo/term/GO:0007179	LTBP1 ASPN LRG1 HSPA5
0.082309	4	215	3.83507	GO:0008154 actin polymerization or depolymerization	http://amigo.geneontology.org/amigo/term/GO:0008154	COTL1 PFN1 CFL1 PLEK
0.0828409	2	46	8.9624	GO:0045663 positive regulation of myoblast differentiation	http://amigo.geneontology.org/amigo/term/GO:0045663	ACTB IGFBP3
0.0828409	2	46	8.9624	GO:1903901 negative regulation of viral life cycle	http://amigo.geneontology.org/amigo/term/GO:1903901	APCS PPIA
0.0833315	3	121	5.11079	GO:0010927 cellular component assembly involved in morphogenesis	http://amigo.geneontology.org/amigo/term/GO:0010927	CSRP1 TPM1 DAG1
0.0835171	6	444	2.78561	GO:0046486 glycerolipid metabolic process	http://amigo.geneontology.org/amigo/term/GO:0046486	APOA4 APOC3 GPLD1 APOA1 PLEK C3
0.0840107	12	1280	1.93252	GO:0043085 positive regulation of catalytic activity	http://amigo.geneontology.org/amigo/term/GO:0043085	APOA4 APOA1 LTF XRCC5 PLEK CTSD S100A8 S100A9 PPIA DAG1 RSU1 GPLD1
0.0855086	2	47	8.77171	GO:0002719 negative regulation of cytokine production involved in immune response	http://amigo.geneontology.org/amigo/term/GO:0002719	APOA1 EPX
0.0855086	2	47	8.77171	GO:0010677 negative regulation of cellular carbohydrate metabolic process	http://amigo.geneontology.org/amigo/term/GO:0010677	PLEK SLC4A1
0.0855086	7	574	2.51384	GO:0051493 regulation of cytoskeleton organization	http://amigo.geneontology.org/amigo/term/GO:0051493	COTL1 PFN1 PLEK APOA1 TPM1 S100A8 S100A9
0.0862338	4	219	3.76503	GO:0052126 movement in host environment	http://amigo.geneontology.org/amigo/term/GO:0052126	APCS DAG1 MRC1 PPIA
0.0876097	6	450	2.74847	GO:0009615 response to virus	http://amigo.geneontology.org/amigo/term/GO:0009615	MBL2 RNASE2 CALR ENO1 CFL1 EEF1G
0.0876097	6	450	2.74847	GO:0030099 myeloid cell differentiation	http://amigo.geneontology.org/amigo/term/GO:0030099	APCS PF4 SLC4A1 BPGM LTF MMP9
0.0883014	2	48	8.58896	GO:0032781 positive regulation of ATP-dependent activity	http://amigo.geneontology.org/amigo/term/GO:0032781	PFN1 TPM1
0.0883014	2	48	8.58896	GO:1903018 regulation of glycoprotein metabolic process	http://amigo.geneontology.org/amigo/term/GO:1903018	APCS RAB1B
0.0899892	1	5	41.227	GO:0006599 phosphagen metabolic process	http://amigo.geneontology.org/amigo/term/GO:0006599	CKM
0.0899892	1	5	41.227	GO:0006603 phosphocreatine metabolic process	http://amigo.geneontology.org/amigo/term/GO:0006603	CKM
0.0899892	1	5	41.227	GO:0009635 response to herbicide	http://amigo.geneontology.org/amigo/term/GO:0009635	ALAD
0.0899892	2	49	8.41368	GO:0018198 peptidyl-cysteine modification	http://amigo.geneontology.org/amigo/term/GO:0018198	S100A9 S100A8
0.0899892	1	5	41.227	GO:0030167 proteoglycan catabolic process	http://amigo.geneontology.org/amigo/term/GO:0030167	HPSE
0.0899892	1	5	41.227	GO:0035634 response to stilbenoid	http://amigo.geneontology.org/amigo/term/GO:0035634	APOA4
0.0899892	1	5	41.227	GO:0035811 negative regulation of urine volume	http://amigo.geneontology.org/amigo/term/GO:0035811	SLC4A1
0.0899892	1	5	41.227	GO:0042396 phosphagen biosynthetic process	http://amigo.geneontology.org/amigo/term/GO:0042396	CKM
0.0899892	1	5	41.227	GO:0042494 detection of bacterial lipoprotein	http://amigo.geneontology.org/amigo/term/GO:0042494	SSC5D
0.0899892	5	335	3.07664	GO:0042886 amide transport	http://amigo.geneontology.org/amigo/term/GO:0042886	FGA FGG FGB S100A8 GPLD1
0.0899892	4	224	3.68098	GO:0043281 regulation of cysteine-type endopeptidase activity involved in apoptotic process	http://amigo.geneontology.org/amigo/term/GO:0043281	CTSD S100A8 S100A9 MMP9
0.0899892	1	5	41.227	GO:0045113 regulation of integrin biosynthetic process	http://amigo.geneontology.org/amigo/term/GO:0045113	S100A9
0.0899892	3	127	4.86933	GO:0045471 response to ethanol	http://amigo.geneontology.org/amigo/term/GO:0045471	S100A8 ALAD CD14
0.0899892	1	5	41.227	GO:0045917 positive regulation of complement activation	http://amigo.geneontology.org/amigo/term/GO:0045917	C3
0.0899892	1	5	41.227	GO:0046314 phosphocreatine biosynthetic process	http://amigo.geneontology.org/amigo/term/GO:0046314	CKM
0.0899892	2	49	8.41368	GO:0046460 neutral lipid biosynthetic process	http://amigo.geneontology.org/amigo/term/GO:0046460	C3 GPLD1
0.0899892	2	49	8.41368	GO:0046463 acylglycerol biosynthetic process	http://amigo.geneontology.org/amigo/term/GO:0046463	C3 GPLD1
0.0899892	1	5	41.227	GO:0052422 modulation by host of symbiont catalytic activity	http://amigo.geneontology.org/amigo/term/GO:0052422	APCS
0.0899892	1	5	41.227	GO:0061945 regulation of protein K48-linked ubiquitination	http://amigo.geneontology.org/amigo/term/GO:0061945	PPIA
0.0899892	1	5	41.227	GO:0097241 hematopoietic stem cell migration to bone marrow	http://amigo.geneontology.org/amigo/term/GO:0097241	GPLD1
0.0899892	1	5	41.227	GO:1902617 response to fluoride	http://amigo.geneontology.org/amigo/term/GO:1902617	ASPN
0.0899892	1	5	41.227	GO:1904259 regulation of basement membrane assembly involved in embryonic body morphogenesis	http://amigo.geneontology.org/amigo/term/GO:1904259	DAG1
0.0899892	1	5	41.227	GO:1904261 positive regulation of basement membrane assembly involved in embryonic body morphogenesis	http://amigo.geneontology.org/amigo/term/GO:1904261	DAG1
0.0899892	1	5	41.227	GO:2000301 negative regulation of synaptic vesicle exocytosis	http://amigo.geneontology.org/amigo/term/GO:2000301	RAP1B
0.0899892	1	5	41.227	GO:2001197 basement membrane assembly involved in embryonic body morphogenesis	http://amigo.geneontology.org/amigo/term/GO:2001197	DAG1
0.0914799	2	50	8.24541	GO:0030225 macrophage differentiation	http://amigo.geneontology.org/amigo/term/GO:0030225	PF4 MMP9
0.0914799	3	128	4.83129	GO:0036503 ERAD pathway	http://amigo.geneontology.org/amigo/term/GO:0036503	HSPA5 CALR SEC61B
0.0914799	2	50	8.24541	GO:0120009 intermembrane lipid transfer	http://amigo.geneontology.org/amigo/term/GO:0120009	APOA4 APOA1
0.0914799	7	588	2.45399	GO:2000147 positive regulation of cell motility	http://amigo.geneontology.org/amigo/term/GO:2000147	LBP MMP9 IGFBP5 HSPA5 PFN1 GPLD1 CALR
0.0922435	4	227	3.63234	GO:0017157 regulation of exocytosis	http://amigo.geneontology.org/amigo/term/GO:0017157	RAP1B FGG FGA FGB
0.0923605	5	339	3.04034	GO:0001818 negative regulation of cytokine production	http://amigo.geneontology.org/amigo/term/GO:0001818	APOA1 LBP EPX SSC5D LTF
0.0939119	2	51	8.08373	GO:0006509 membrane protein ectodomain proteolysis	http://amigo.geneontology.org/amigo/term/GO:0006509	GPLD1 DAG1
0.0939119	3	130	4.75696	GO:0010565 regulation of cellular ketone metabolic process	http://amigo.geneontology.org/amigo/term/GO:0010565	APOA4 APOA1 APOC3
0.0939119	2	51	8.08373	GO:0021762 substantia nigra development	http://amigo.geneontology.org/amigo/term/GO:0021762	HSPA5 ACTB
0.0939119	2	51	8.08373	GO:0022602 ovulation cycle process	http://amigo.geneontology.org/amigo/term/GO:0022602	HSPA5 A2M
0.0939119	2	51	8.08373	GO:0042168 heme metabolic process	http://amigo.geneontology.org/amigo/term/GO:0042168	ALAD BLVRA
0.0939119	2	51	8.08373	GO:0045047 protein targeting to ER	http://amigo.geneontology.org/amigo/term/GO:0045047	SEC61B HSPA5
0.0956514	3	131	4.72065	GO:0046683 response to organophosphorus	http://amigo.geneontology.org/amigo/term/GO:0046683	RAP1B IGFBP5 HSPA5
0.0968012	2	52	7.92827	GO:0010043 response to zinc ion	http://amigo.geneontology.org/amigo/term/GO:0010043	S100A8 ALAD
0.0968012	2	52	7.92827	GO:0031103 axon regeneration	http://amigo.geneontology.org/amigo/term/GO:0031103	APOA4 DAG1
0.0968012	2	52	7.92827	GO:0045912 negative regulation of carbohydrate metabolic process	http://amigo.geneontology.org/amigo/term/GO:0045912	PLEK SLC4A1
0.0981047	13	1478	1.8131	GO:0019220 regulation of phosphate metabolic process	http://amigo.geneontology.org/amigo/term/GO:0019220	LTF ENO1 XRCC5 PLEK C3 IGFBP3 PPIA SLC4A1 APOA1 DAG1 MMP9 ACTB GPLD1
0.0983727	3	133	4.64966	GO:0030282 bone mineralization	http://amigo.geneontology.org/amigo/term/GO:0030282	CLEC3B ASPN LTF
0.0983727	13	1479	1.81187	GO:0051174 regulation of phosphorus metabolic process	http://amigo.geneontology.org/amigo/term/GO:0051174	LTF ENO1 XRCC5 PLEK C3 IGFBP3 PPIA SLC4A1 APOA1 DAG1 MMP9 ACTB GPLD1
0.0983727	7	600	2.40491	GO:0051272 positive regulation of cellular component movement	http://amigo.geneontology.org/amigo/term/GO:0051272	LBP MMP9 IGFBP5 HSPA5 PFN1 GPLD1 CALR
0.0983727	11	1172	1.93472	GO:1901698 response to nitrogen compound	http://amigo.geneontology.org/amigo/term/GO:1901698	HSPA5 RAP1B CALR SEC61B GPLD1 IGFBP5 MMP9 ALAD DAG1 VIM ACTB
0.0996971	1	6	34.3559	GO:0001996 positive regulation of heart rate by epinephrine-norepinephrine	http://amigo.geneontology.org/amigo/term/GO:0001996	TPM1
0.0996971	3	136	4.5471	GO:0002761 regulation of myeloid leukocyte differentiation	http://amigo.geneontology.org/amigo/term/GO:0002761	APCS PF4 LTF
0.0996971	1	6	34.3559	GO:0006015 5-phosphoribose 1-diphosphate biosynthetic process	http://amigo.geneontology.org/amigo/term/GO:0006015	PYGL
0.0996971	4	235	3.50868	GO:0006457 protein folding	http://amigo.geneontology.org/amigo/term/GO:0006457	HSPA5 CALR PPIA APCS
0.0996971	2	54	7.63463	GO:0006695 cholesterol biosynthetic process	http://amigo.geneontology.org/amigo/term/GO:0006695	APOA4 APOA1
0.0996971	20	2642	1.56045	GO:0008104 protein localization	http://amigo.geneontology.org/amigo/term/GO:0008104	SEC61B RAB1B LTBP1 CTSD FGG FGA FGB CALR SLC4A1 PLEK STOM HPSE DAG1 HSPA5 ACTB ERCC3 TPP1 PPIA GPLD1 XRCC5
0.0996971	1	6	34.3559	GO:0010694 positive regulation of alkaline phosphatase activity	http://amigo.geneontology.org/amigo/term/GO:0010694	GPLD1
0.0996971	1	6	34.3559	GO:0010986 positive regulation of lipoprotein particle clearance	http://amigo.geneontology.org/amigo/term/GO:0010986	GPLD1
0.0996971	3	135	4.58078	GO:0019079 viral genome replication	http://amigo.geneontology.org/amigo/term/GO:0019079	STOM LTF PPIA
0.0996971	1	6	34.3559	GO:0019732 antifungal humoral response	http://amigo.geneontology.org/amigo/term/GO:0019732	LTF
0.0996971	3	135	4.58078	GO:0032611 interleukin-1 beta production	http://amigo.geneontology.org/amigo/term/GO:0032611	MNDA APOA1 ORM2
0.0996971	3	135	4.58078	GO:0032651 regulation of interleukin-1 beta production	http://amigo.geneontology.org/amigo/term/GO:0032651	MNDA APOA1 ORM2
0.0996971	8	739	2.2315	GO:0034330 cell junction organization	http://amigo.geneontology.org/amigo/term/GO:0034330	TLN1 ACTB PFN1 C3 SVEP1 DAG1 RAP1B CFL1
0.0996971	1	6	34.3559	GO:0034382 chylomicron remnant clearance	http://amigo.geneontology.org/amigo/term/GO:0034382	APOC3
0.0996971	1	6	34.3559	GO:0034447 very-low-density lipoprotein particle clearance	http://amigo.geneontology.org/amigo/term/GO:0034447	APOC3
0.0996971	7	605	2.38503	GO:0040017 positive regulation of locomotion	http://amigo.geneontology.org/amigo/term/GO:0040017	LBP MMP9 IGFBP5 HSPA5 PFN1 GPLD1 CALR
0.0996971	1	6	34.3559	GO:0043569 negative regulation of insulin-like growth factor receptor signaling pathway	http://amigo.geneontology.org/amigo/term/GO:0043569	IGFBP5
0.0996971	1	6	34.3559	GO:0045112 integrin biosynthetic process	http://amigo.geneontology.org/amigo/term/GO:0045112	S100A9
0.0996971	1	6	34.3559	GO:0045347 negative regulation of MHC class II biosynthetic process	http://amigo.geneontology.org/amigo/term/GO:0045347	PF4
0.0996971	1	6	34.3559	GO:0046391 5-phosphoribose 1-diphosphate metabolic process	http://amigo.geneontology.org/amigo/term/GO:0046391	PYGL
0.0996971	2	54	7.63463	GO:0048013 ephrin receptor signaling pathway	http://amigo.geneontology.org/amigo/term/GO:0048013	EFNB1 MMP9
0.0996971	1	6	34.3559	GO:0051005 negative regulation of lipoprotein lipase activity	http://amigo.geneontology.org/amigo/term/GO:0051005	APOC3
0.0996971	8	745	2.21353	GO:0051129 negative regulation of cellular component organization	http://amigo.geneontology.org/amigo/term/GO:0051129	VAT1 APOC3 PFN1 APOA4 APOA1 VIM XRCC5 HSPA5
0.0996971	1	6	34.3559	GO:0051597 response to methylmercury	http://amigo.geneontology.org/amigo/term/GO:0051597	ALAD
0.0996971	1	6	34.3559	GO:0060066 oviduct development	http://amigo.geneontology.org/amigo/term/GO:0060066	C3
0.0996971	3	136	4.5471	GO:0062207 regulation of pattern recognition receptor signaling pathway	http://amigo.geneontology.org/amigo/term/GO:0062207	LBP CD14 LTF
0.0996971	1	6	34.3559	GO:0070339 response to bacterial lipopeptide	http://amigo.geneontology.org/amigo/term/GO:0070339	CD14
0.0996971	1	6	34.3559	GO:0071220 cellular response to bacterial lipoprotein	http://amigo.geneontology.org/amigo/term/GO:0071220	CD14
0.0996971	1	6	34.3559	GO:0071221 cellular response to bacterial lipopeptide	http://amigo.geneontology.org/amigo/term/GO:0071221	CD14
0.0996971	1	6	34.3559	GO:0071475 cellular hyperosmotic salinity response	http://amigo.geneontology.org/amigo/term/GO:0071475	XRCC5
0.0996971	1	6	34.3559	GO:0071830 triglyceride-rich lipoprotein particle clearance	http://amigo.geneontology.org/amigo/term/GO:0071830	APOC3
0.0996971	1	6	34.3559	GO:0097577 sequestering of iron ion	http://amigo.geneontology.org/amigo/term/GO:0097577	LCN2
0.0996971	1	6	34.3559	GO:1901164 negative regulation of trophoblast cell migration	http://amigo.geneontology.org/amigo/term/GO:1901164	CALR
0.0996971	2	54	7.63463	GO:1902653 secondary alcohol biosynthetic process	http://amigo.geneontology.org/amigo/term/GO:1902653	APOA4 APOA1
0.0996971	1	6	34.3559	GO:1903416 response to glycoside	http://amigo.geneontology.org/amigo/term/GO:1903416	CALR
0.0996971	1	6	34.3559	GO:1903895 negative regulation of IRE1-mediated unfolded protein response	http://amigo.geneontology.org/amigo/term/GO:1903895	HSPA5
0.0996971	1	6	34.3559	GO:2001205 negative regulation of osteoclast development	http://amigo.geneontology.org/amigo/term/GO:2001205	LTF
0.100823	4	239	3.44996	GO:0001649 osteoblast differentiation	http://amigo.geneontology.org/amigo/term/GO:0001649	TPM4 LTF IGFBP5 IGFBP3
0.100823	5	354	2.91151	GO:0006936 muscle contraction	http://amigo.geneontology.org/amigo/term/GO:0006936	TPM1 TPM3 TPM4 CALD1 ENO1
0.100823	2	55	7.49582	GO:0007566 embryo implantation	http://amigo.geneontology.org/amigo/term/GO:0007566	MMP9 CALR
0.100823	2	55	7.49582	GO:0065002 intracellular protein transmembrane transport	http://amigo.geneontology.org/amigo/term/GO:0065002	SEC61B HSPA5
0.100823	2	55	7.49582	GO:0072599 establishment of protein localization to endoplasmic reticulum	http://amigo.geneontology.org/amigo/term/GO:0072599	SEC61B HSPA5
0.100823	4	239	3.44996	GO:0090257 regulation of muscle system process	http://amigo.geneontology.org/amigo/term/GO:0090257	IGFBP5 DAG1 ENO1 TPM1
0.101258	4	240	3.43559	GO:0007163 establishment or maintenance of cell polarity	http://amigo.geneontology.org/amigo/term/GO:0007163	PARVB PDLIM1 ACTB RAP1B
0.101258	11	1189	1.90705	GO:0009790 embryo development	http://amigo.geneontology.org/amigo/term/GO:0009790	ERCC3 APOA1 C6 EFNB1 C5 PFN1 A2M MMP9 EFEMP1 DAG1 CFL1
0.101258	9	892	2.07984	GO:0032880 regulation of protein localization	http://amigo.geneontology.org/amigo/term/GO:0032880	CTSD FGG FGA FGB STOM DAG1 ACTB PPIA GPLD1
0.101258	4	240	3.43559	GO:0051701 biological process involved in interaction with host	http://amigo.geneontology.org/amigo/term/GO:0051701	APCS DAG1 MRC1 PPIA
0.101258	6	480	2.57669	GO:1903829 positive regulation of protein localization	http://amigo.geneontology.org/amigo/term/GO:1903829	FGG FGA FGB STOM PPIA GPLD1
0.101397	3	138	4.4812	GO:0002224 toll-like receptor signaling pathway	http://amigo.geneontology.org/amigo/term/GO:0002224	CD14 LBP LTF
0.102122	4	241	3.42133	GO:0010632 regulation of epithelial cell migration	http://amigo.geneontology.org/amigo/term/GO:0010632	MMP9 PFN1 GPLD1 CALR
0.102122	4	241	3.42133	GO:0044242 cellular lipid catabolic process	http://amigo.geneontology.org/amigo/term/GO:0044242	APOA4 APOC3 APOA1 GPLD1
0.102887	3	139	4.44896	GO:0046165 alcohol biosynthetic process	http://amigo.geneontology.org/amigo/term/GO:0046165	APOA4 APOA1 PLEK
0.102919	2	56	7.36197	GO:0051496 positive regulation of stress fiber assembly	http://amigo.geneontology.org/amigo/term/GO:0051496	APOA1 TPM1
0.103613	7	616	2.34244	GO:0022407 regulation of cell-cell adhesion	http://amigo.geneontology.org/amigo/term/GO:0022407	FGA ACTB APOA1 MMRN1 FGG FGB EFNB1
0.104384	3	140	4.41718	GO:0002688 regulation of leukocyte chemotaxis	http://amigo.geneontology.org/amigo/term/GO:0002688	C5 LBP CALR
0.104549	8	756	2.18132	GO:0030855 epithelial cell differentiation	http://amigo.geneontology.org/amigo/term/GO:0030855	ERCC3 TAGLN2 VIM MMP9 HPSE ANXA7 TPP1 RAP1B
0.104788	7	618	2.33486	GO:0071407 cellular response to organic cyclic compound	http://amigo.geneontology.org/amigo/term/GO:0071407	RAP1B IGFBP5 CALR HSPA5 DAG1 ACTB GPLD1
0.104952	5	360	2.86299	GO:0019216 regulation of lipid metabolic process	http://amigo.geneontology.org/amigo/term/GO:0019216	APOA4 APOC3 APOA1 C3 GPLD1
0.105113	4	244	3.37926	GO:0030072 peptide hormone secretion	http://amigo.geneontology.org/amigo/term/GO:0030072	FGA FGG FGB GPLD1
0.105138	2	57	7.23281	GO:0002762 negative regulation of myeloid leukocyte differentiation	http://amigo.geneontology.org/amigo/term/GO:0002762	APCS LTF
0.105138	2	57	7.23281	GO:0043388 positive regulation of DNA binding	http://amigo.geneontology.org/amigo/term/GO:0043388	MMP9 NME1
0.105138	2	57	7.23281	GO:0061028 establishment of endothelial barrier	http://amigo.geneontology.org/amigo/term/GO:0061028	HPSE RAP1B
0.107303	4	246	3.35179	GO:0097191 extrinsic apoptotic signaling pathway	http://amigo.geneontology.org/amigo/term/GO:0097191	FGA PF4 FGG FGB
0.107397	5	363	2.83933	GO:0009895 negative regulation of catabolic process	http://amigo.geneontology.org/amigo/term/GO:0009895	APOC3 ALAD HP SLC4A1 GPLD1
0.107507	21	2847	1.52049	GO:0035556 intracellular signal transduction	http://amigo.geneontology.org/amigo/term/GO:0035556	RAP1B CD14 FGA LTF ENO1 APOC3 VWF APOA1 S100A8 S100A9 FGG FGB HPSE PPIA IGFBP5 PLEK IGFBP3 CALR MMP9 DAG1 CFL1
0.107882	2	58	7.10811	GO:0006778 porphyrin-containing compound metabolic process	http://amigo.geneontology.org/amigo/term/GO:0006778	ALAD BLVRA
0.107882	2	58	7.10811	GO:0010332 response to gamma radiation	http://amigo.geneontology.org/amigo/term/GO:0010332	XRCC5 HSPA5
0.108004	4	247	3.33822	GO:0002573 myeloid leukocyte differentiation	http://amigo.geneontology.org/amigo/term/GO:0002573	APCS PF4 LTF MMP9
0.108243	3	143	4.32451	GO:0043280 positive regulation of cysteine-type endopeptidase activity involved in apoptotic process	http://amigo.geneontology.org/amigo/term/GO:0043280	CTSD S100A8 S100A9
0.108373	1	7	29.4479	GO:0001554 luteolysis	http://amigo.geneontology.org/amigo/term/GO:0001554	HSPA5
0.108373	1	7	29.4479	GO:0001878 response to yeast	http://amigo.geneontology.org/amigo/term/GO:0001878	MPO
0.108373	2	59	6.98763	GO:0002673 regulation of acute inflammatory response	http://amigo.geneontology.org/amigo/term/GO:0002673	APCS C3
0.108373	2	59	6.98763	GO:0002701 negative regulation of production of molecular mediator of immune response	http://amigo.geneontology.org/amigo/term/GO:0002701	APOA1 EPX
0.108373	1	7	29.4479	GO:0003062 regulation of heart rate by chemical signal	http://amigo.geneontology.org/amigo/term/GO:0003062	TPM1
0.108373	1	7	29.4479	GO:0003321 positive regulation of blood pressure by epinephrine-norepinephrine	http://amigo.geneontology.org/amigo/term/GO:0003321	TPM1
0.108373	7	627	2.30135	GO:0005975 carbohydrate metabolic process	http://amigo.geneontology.org/amigo/term/GO:0005975	ENO1 PYGL PLEK SLC4A1 IGFBP3 BPGM GPLD1
0.108373	4	249	3.31141	GO:0010001 glial cell differentiation	http://amigo.geneontology.org/amigo/term/GO:0010001	S100A9 VIM S100A8 DAG1
0.108373	1	7	29.4479	GO:0010815 bradykinin catabolic process	http://amigo.geneontology.org/amigo/term/GO:0010815	CPN1
0.108373	1	7	29.4479	GO:0030952 establishment or maintenance of cytoskeleton polarity	http://amigo.geneontology.org/amigo/term/GO:0030952	PDLIM1
0.108373	2	59	6.98763	GO:0031102 neuron projection regeneration	http://amigo.geneontology.org/amigo/term/GO:0031102	APOA4 DAG1
0.108373	7	628	2.29768	GO:0032787 monocarboxylic acid metabolic process	http://amigo.geneontology.org/amigo/term/GO:0032787	ENO1 APOA4 APOA1 APOC3 SLC4A1 C3 BPGM
0.108373	1	7	29.4479	GO:0043654 recognition of apoptotic cell	http://amigo.geneontology.org/amigo/term/GO:0043654	FCN2
0.108373	1	7	29.4479	GO:0045656 negative regulation of monocyte differentiation	http://amigo.geneontology.org/amigo/term/GO:0045656	APCS
0.108373	1	7	29.4479	GO:0060264 regulation of respiratory burst involved in inflammatory response	http://amigo.geneontology.org/amigo/term/GO:0060264	LBP
0.108373	1	7	29.4479	GO:0060267 positive regulation of respiratory burst	http://amigo.geneontology.org/amigo/term/GO:0060267	LBP
0.108373	1	7	29.4479	GO:0071694 maintenance of protein location in extracellular region	http://amigo.geneontology.org/amigo/term/GO:0071694	LTBP1
0.108373	1	7	29.4479	GO:0071896 protein localization to adherens junction	http://amigo.geneontology.org/amigo/term/GO:0071896	ACTB
0.108373	1	7	29.4479	GO:1903297 regulation of hypoxia-induced intrinsic apoptotic signaling pathway	http://amigo.geneontology.org/amigo/term/GO:1903297	ENO1
0.108373	1	7	29.4479	GO:1903298 negative regulation of hypoxia-induced intrinsic apoptotic signaling pathway	http://amigo.geneontology.org/amigo/term/GO:1903298	ENO1
0.108373	1	7	29.4479	GO:1903891 regulation of ATF6-mediated unfolded protein response	http://amigo.geneontology.org/amigo/term/GO:1903891	HSPA5
0.108373	1	7	29.4479	GO:1904429 regulation of t-circle formation	http://amigo.geneontology.org/amigo/term/GO:1904429	XRCC5
0.108373	1	7	29.4479	GO:2001268 negative regulation of cysteine-type endopeptidase activity involved in apoptotic signaling pathway	http://amigo.geneontology.org/amigo/term/GO:2001268	MMP9
0.108752	3	145	4.26486	GO:0006612 protein targeting to membrane	http://amigo.geneontology.org/amigo/term/GO:0006612	SEC61B STOM HSPA5
0.108752	4	250	3.29816	GO:0070374 positive regulation of ERK1 and ERK2 cascade	http://amigo.geneontology.org/amigo/term/GO:0070374	FGA FGG FGB RAP1B
0.11052	3	146	4.23565	GO:0014074 response to purine-containing compound	http://amigo.geneontology.org/amigo/term/GO:0014074	RAP1B IGFBP5 HSPA5
0.110559	2	60	6.87117	GO:0006826 iron ion transport	http://amigo.geneontology.org/amigo/term/GO:0006826	LTF LCN2
0.110559	2	60	6.87117	GO:0010883 regulation of lipid storage	http://amigo.geneontology.org/amigo/term/GO:0010883	C3 CRP
0.110559	2	60	6.87117	GO:1903053 regulation of extracellular matrix organization	http://amigo.geneontology.org/amigo/term/GO:1903053	NID1 DAG1
0.1119	3	147	4.20684	GO:0007266 Rho protein signal transduction	http://amigo.geneontology.org/amigo/term/GO:0007266	APOC3 APOA1 CFL1
0.113419	2	61	6.75853	GO:0016126 sterol biosynthetic process	http://amigo.geneontology.org/amigo/term/GO:0016126	APOA4 APOA1
0.113419	3	148	4.17841	GO:1904019 epithelial cell apoptotic process	http://amigo.geneontology.org/amigo/term/GO:1904019	FGA FGG FGB
0.113419	2	61	6.75853	GO:2001244 positive regulation of intrinsic apoptotic signaling pathway	http://amigo.geneontology.org/amigo/term/GO:2001244	S100A8 S100A9
0.115216	3	149	4.15037	GO:0010212 response to ionizing radiation	http://amigo.geneontology.org/amigo/term/GO:0010212	XRCC5 HSPA5 ALAD
0.115593	4	256	3.22086	GO:0046883 regulation of hormone secretion	http://amigo.geneontology.org/amigo/term/GO:0046883	FGA FGG FGB GPLD1
0.116184	5	376	2.74116	GO:0032956 regulation of actin cytoskeleton organization	http://amigo.geneontology.org/amigo/term/GO:0032956	COTL1 PFN1 PLEK APOA1 TPM1
0.116276	2	62	6.64952	GO:0043277 apoptotic cell clearance	http://amigo.geneontology.org/amigo/term/GO:0043277	FCN2 C3
0.116611	3	150	4.1227	GO:0051384 response to glucocorticoid	http://amigo.geneontology.org/amigo/term/GO:0051384	CPN1 ALAD A2M
0.117328	7	642	2.24758	GO:0007169 transmembrane receptor protein tyrosine kinase signaling pathway	http://amigo.geneontology.org/amigo/term/GO:0007169	EFNB1 IGFBP5 IGFBP3 GPLD1 EFEMP1 SVEP1 MMP9
0.117628	2	63	6.54397	GO:0002011 morphogenesis of an epithelial sheet	http://amigo.geneontology.org/amigo/term/GO:0002011	LRG1 DAG1
0.117628	1	8	25.7669	GO:0002397 MHC class I protein complex assembly	http://amigo.geneontology.org/amigo/term/GO:0002397	CALR
0.117628	1	8	25.7669	GO:0002502 peptide antigen assembly with MHC class I protein complex	http://amigo.geneontology.org/amigo/term/GO:0002502	CALR
0.117628	1	8	25.7669	GO:0002536 respiratory burst involved in inflammatory response	http://amigo.geneontology.org/amigo/term/GO:0002536	LBP
0.117628	1	8	25.7669	GO:0006501 C-terminal protein lipidation	http://amigo.geneontology.org/amigo/term/GO:0006501	GPLD1
0.117628	1	8	25.7669	GO:0006616 SRP-dependent cotranslational protein targeting to membrane translocation	http://amigo.geneontology.org/amigo/term/GO:0006616	SEC61B
0.117628	2	63	6.54397	GO:0006911 phagocytosis engulfment	http://amigo.geneontology.org/amigo/term/GO:0006911	BIN2 C3
0.117628	1	8	25.7669	GO:0010637 negative regulation of mitochondrial fusion	http://amigo.geneontology.org/amigo/term/GO:0010637	VAT1
0.117628	1	8	25.7669	GO:0010727 negative regulation of hydrogen peroxide metabolic process	http://amigo.geneontology.org/amigo/term/GO:0010727	HP
0.117628	1	8	25.7669	GO:0010989 negative regulation of low-density lipoprotein particle clearance	http://amigo.geneontology.org/amigo/term/GO:0010989	APOC3
0.117628	1	8	25.7669	GO:0014012 peripheral nervous system axon regeneration	http://amigo.geneontology.org/amigo/term/GO:0014012	APOA4
0.117628	10	1083	1.90337	GO:0019637 organophosphate metabolic process	http://amigo.geneontology.org/amigo/term/GO:0019637	ENO1 CKM APOA4 GPLD1 APOA1 PLEK SLC4A1 PYGL BPGM NME1
0.117628	1	8	25.7669	GO:0022417 protein maturation by protein folding	http://amigo.geneontology.org/amigo/term/GO:0022417	CALR
0.117628	2	63	6.54397	GO:0030042 actin filament depolymerization	http://amigo.geneontology.org/amigo/term/GO:0030042	CFL1 PLEK
0.117628	1	8	25.7669	GO:0033683 nucleotide-excision repair DNA incision	http://amigo.geneontology.org/amigo/term/GO:0033683	ERCC3
0.117628	1	8	25.7669	GO:0034444 regulation of plasma lipoprotein oxidation	http://amigo.geneontology.org/amigo/term/GO:0034444	APOA4
0.117628	1	8	25.7669	GO:0034445 negative regulation of plasma lipoprotein oxidation	http://amigo.geneontology.org/amigo/term/GO:0034445	APOA4
0.117628	1	8	25.7669	GO:0044829 positive regulation by host of viral genome replication	http://amigo.geneontology.org/amigo/term/GO:0044829	STOM
0.117628	1	8	25.7669	GO:0045955 negative regulation of calcium ion-dependent exocytosis	http://amigo.geneontology.org/amigo/term/GO:0045955	RAP1B
0.117628	1	8	25.7669	GO:0048050 post-embryonic eye morphogenesis	http://amigo.geneontology.org/amigo/term/GO:0048050	EFEMP1
0.117628	2	63	6.54397	GO:0048524 positive regulation of viral process	http://amigo.geneontology.org/amigo/term/GO:0048524	STOM PPIA
0.117628	2	63	6.54397	GO:0070542 response to fatty acid	http://amigo.geneontology.org/amigo/term/GO:0070542	XRCC5 ALAD
0.117628	1	8	25.7669	GO:0098885 modification of postsynaptic actin cytoskeleton	http://amigo.geneontology.org/amigo/term/GO:0098885	PFN1
0.117628	1	8	25.7669	GO:1900157 regulation of bone mineralization involved in bone maturation	http://amigo.geneontology.org/amigo/term/GO:1900157	LTF
0.117628	1	8	25.7669	GO:1901388 regulation of transforming growth factor beta activation	http://amigo.geneontology.org/amigo/term/GO:1901388	LTBP1
0.117628	1	8	25.7669	GO:1903332 regulation of protein folding	http://amigo.geneontology.org/amigo/term/GO:1903332	HSPA5
0.118368	4	261	3.15916	GO:0071695 anatomical structure maturation	http://amigo.geneontology.org/amigo/term/GO:0071695	C3 FGG DAG1 LTF
0.118709	10	1088	1.89462	GO:0009894 regulation of catabolic process	http://amigo.geneontology.org/amigo/term/GO:0009894	APOA4 APOC3 APOA1 GPLD1 C4BPA C4BPB ALAD HP SLC4A1 VIM
0.118709	2	64	6.44172	GO:0033619 membrane protein proteolysis	http://amigo.geneontology.org/amigo/term/GO:0033619	GPLD1 DAG1
0.118709	2	64	6.44172	GO:0046686 response to cadmium ion	http://amigo.geneontology.org/amigo/term/GO:0046686	MMP9 ALAD
0.1196	3	154	4.01562	GO:0032612 interleukin-1 production	http://amigo.geneontology.org/amigo/term/GO:0032612	MNDA APOA1 ORM2
0.1196	3	154	4.01562	GO:0032652 regulation of interleukin-1 production	http://amigo.geneontology.org/amigo/term/GO:0032652	MNDA APOA1 ORM2
0.1196	7	650	2.21992	GO:0051046 regulation of secretion	http://amigo.geneontology.org/amigo/term/GO:0051046	RAP1B FGA FGG FGB S100A8 PPIA GPLD1
0.1196	3	154	4.01562	GO:0090101 negative regulation of transmembrane receptor protein serine/threonine kinase signaling pathway	http://amigo.geneontology.org/amigo/term/GO:0090101	LTBP1 ASPN HSPA5
0.121492	4	264	3.12326	GO:1903522 regulation of blood circulation	http://amigo.geneontology.org/amigo/term/GO:1903522	FGG FGA FGB TPM1
0.122088	5	386	2.67014	GO:0051098 regulation of binding	http://amigo.geneontology.org/amigo/term/GO:0051098	MMP9 CFHR5 NME1 ACTB CFHR2
0.123404	12	1409	1.75559	GO:0071495 cellular response to endogenous stimulus	http://amigo.geneontology.org/amigo/term/GO:0071495	RAP1B LTBP1 ASPN GPLD1 IGFBP5 LRG1 CALR HSPA5 FGB CLEC3B VIM ACTB
0.124089	5	388	2.65638	GO:0006887 exocytosis	http://amigo.geneontology.org/amigo/term/GO:0006887	RAP1B FGG FGA FGB PLEK
0.124771	3	157	3.93889	GO:0035303 regulation of dephosphorylation	http://amigo.geneontology.org/amigo/term/GO:0035303	PLEK PPIA GPLD1
0.12708	1	9	22.9039	GO:0001798 positive regulation of type IIa hypersensitivity	http://amigo.geneontology.org/amigo/term/GO:0001798	C3
0.12708	1	9	22.9039	GO:0002232 leukocyte chemotaxis involved in inflammatory response	http://amigo.geneontology.org/amigo/term/GO:0002232	LBP
0.12708	1	9	22.9039	GO:0002576 platelet degranulation	http://amigo.geneontology.org/amigo/term/GO:0002576	PLEK
0.12708	1	9	22.9039	GO:0002894 positive regulation of type II hypersensitivity	http://amigo.geneontology.org/amigo/term/GO:0002894	C3
0.12708	6	525	2.35583	GO:0007159 leukocyte cell-cell adhesion	http://amigo.geneontology.org/amigo/term/GO:0007159	S100A8 S100A9 ACTB APOA4 EFNB1 LRG1
0.12708	1	9	22.9039	GO:0010692 regulation of alkaline phosphatase activity	http://amigo.geneontology.org/amigo/term/GO:0010692	GPLD1
0.12708	1	9	22.9039	GO:0010760 negative regulation of macrophage chemotaxis	http://amigo.geneontology.org/amigo/term/GO:0010760	C5
0.12708	1	9	22.9039	GO:0014877 response to muscle inactivity involved in regulation of muscle adaptation	http://amigo.geneontology.org/amigo/term/GO:0014877	DAG1
0.12708	1	9	22.9039	GO:0014894 response to denervation involved in regulation of muscle adaptation	http://amigo.geneontology.org/amigo/term/GO:0014894	DAG1
0.12708	4	269	3.06521	GO:0015850 organic hydroxy compound transport	http://amigo.geneontology.org/amigo/term/GO:0015850	APOA4 APOA1 APOC3 ACTB
0.12708	1	9	22.9039	GO:0032714 negative regulation of interleukin-5 production	http://amigo.geneontology.org/amigo/term/GO:0032714	EPX
0.12708	1	9	22.9039	GO:0034441 plasma lipoprotein particle oxidation	http://amigo.geneontology.org/amigo/term/GO:0034441	APOA4
0.12708	5	392	2.62927	GO:0042692 muscle cell differentiation	http://amigo.geneontology.org/amigo/term/GO:0042692	CSRP1 NID1 IGFBP5 CALR TPM1
0.12708	1	9	22.9039	GO:0051620 norepinephrine uptake	http://amigo.geneontology.org/amigo/term/GO:0051620	ACTB
0.12708	1	9	22.9039	GO:0060354 negative regulation of cell adhesion molecule production	http://amigo.geneontology.org/amigo/term/GO:0060354	APOA1
0.12708	1	9	22.9039	GO:0071225 cellular response to muramyl dipeptide	http://amigo.geneontology.org/amigo/term/GO:0071225	VIM
0.12708	1	9	22.9039	GO:0099545 trans-synaptic signaling by trans-synaptic complex	http://amigo.geneontology.org/amigo/term/GO:0099545	DAG1
0.12708	1	9	22.9039	GO:0110095 cellular detoxification of aldehyde	http://amigo.geneontology.org/amigo/term/GO:0110095	ESD
0.12708	1	9	22.9039	GO:1900122 positive regulation of receptor binding	http://amigo.geneontology.org/amigo/term/GO:1900122	MMP9
0.12708	1	9	22.9039	GO:1901203 positive regulation of extracellular matrix assembly	http://amigo.geneontology.org/amigo/term/GO:1901203	DAG1
0.12708	1	9	22.9039	GO:1902732 positive regulation of chondrocyte proliferation	http://amigo.geneontology.org/amigo/term/GO:1902732	LTF
0.128899	6	527	2.34689	GO:0051223 regulation of protein transport	http://amigo.geneontology.org/amigo/term/GO:0051223	FGG FGA FGB STOM PPIA GPLD1
0.129433	3	161	3.84103	GO:0045834 positive regulation of lipid metabolic process	http://amigo.geneontology.org/amigo/term/GO:0045834	APOA4 APOA1 GPLD1
0.129459	15	1916	1.61379	GO:0042592 homeostatic process	http://amigo.geneontology.org/amigo/term/GO:0042592	LTF ACTB SLC4A1 APOA4 APOC3 APOA1 LCN2 IGFBP5 BPGM PYGL TPP1 GPLD1 S100A8 S100A9 CALR
0.129459	6	528	2.34244	GO:0043410 positive regulation of MAPK cascade	http://amigo.geneontology.org/amigo/term/GO:0043410	FGA FGG FGB PPIA RAP1B IGFBP3
0.130052	9	961	1.93051	GO:0010562 positive regulation of phosphorus metabolic process	http://amigo.geneontology.org/amigo/term/GO:0010562	LTF ENO1 XRCC5 PLEK C3 PPIA DAG1 MMP9 GPLD1
0.130052	9	961	1.93051	GO:0045937 positive regulation of phosphate metabolic process	http://amigo.geneontology.org/amigo/term/GO:0045937	LTF ENO1 XRCC5 PLEK C3 PPIA DAG1 MMP9 GPLD1
0.130518	2	69	5.97493	GO:0060193 positive regulation of lipase activity	http://amigo.geneontology.org/amigo/term/GO:0060193	APOA4 APOA1
0.130564	3	162	3.81732	GO:2001056 positive regulation of cysteine-type endopeptidase activity	http://amigo.geneontology.org/amigo/term/GO:2001056	CTSD S100A8 S100A9
0.130939	4	274	3.00927	GO:0006898 receptor-mediated endocytosis	http://amigo.geneontology.org/amigo/term/GO:0006898	MRC1 APOC3 C3 CD14
0.130939	28	4206	1.37227	GO:0006996 organelle organization	http://amigo.geneontology.org/amigo/term/GO:0006996	ACTB VIM XRCC5 COTL1 PDLIM1 PFN1 VAT1 BIN2 PLEK CALD1 TPM1 TPM3 CSRP1 TPM4 CFL1 RAB1B PARVB APOA1 CTSD TLN1 ERCC3 TPP1 CALR MMP9 DAG1 PPIA S100A8 S100A9
0.131719	14	1757	1.64251	GO:0022008 neurogenesis	http://amigo.geneontology.org/amigo/term/GO:0022008	ACTB EFNB1 ERCC3 S100A9 DAG1 CALR VIM HSPA5 XRCC5 APOA4 C3 S100A8 PPIA CFL1
0.133534	4	276	2.98747	GO:0003018 vascular process in circulatory system	http://amigo.geneontology.org/amigo/term/GO:0003018	CRP FGG FGA FGB
0.133837	3	164	3.77076	GO:0051100 negative regulation of binding	http://amigo.geneontology.org/amigo/term/GO:0051100	CFHR5 ACTB CFHR2
0.133935	1	10	20.6135	GO:0001796 regulation of type IIa hypersensitivity	http://amigo.geneontology.org/amigo/term/GO:0001796	C3
0.133935	1	10	20.6135	GO:0001993 regulation of systemic arterial blood pressure by norepinephrine-epinephrine	http://amigo.geneontology.org/amigo/term/GO:0001993	TPM1
0.133935	2	71	5.80662	GO:0002823 negative regulation of adaptive immune response based on somatic recombination of immune receptors built from immunoglobulin superfamily domains	http://amigo.geneontology.org/amigo/term/GO:0002823	C4BPA C4BPB
0.133935	1	10	20.6135	GO:0002892 regulation of type II hypersensitivity	http://amigo.geneontology.org/amigo/term/GO:0002892	C3
0.133935	1	10	20.6135	GO:0006228 UTP biosynthetic process	http://amigo.geneontology.org/amigo/term/GO:0006228	NME1
0.133935	1	10	20.6135	GO:0006283 transcription-coupled nucleotide-excision repair	http://amigo.geneontology.org/amigo/term/GO:0006283	ERCC3
0.133935	3	166	3.72533	GO:0006633 fatty acid biosynthetic process	http://amigo.geneontology.org/amigo/term/GO:0006633	APOA4 APOA1 APOC3
0.133935	1	10	20.6135	GO:0006782 protoporphyrinogen IX biosynthetic process	http://amigo.geneontology.org/amigo/term/GO:0006782	ALAD
0.133935	5	402	2.56387	GO:0007178 transmembrane receptor protein serine/threonine kinase signaling pathway	http://amigo.geneontology.org/amigo/term/GO:0007178	LTBP1 ASPN LRG1 VIM HSPA5
0.133935	10	1123	1.83558	GO:0007417 central nervous system development	http://amigo.geneontology.org/amigo/term/GO:0007417	HSPA5 ACTB S100A9 TPP1 VIM XRCC5 C3 S100A8 BPGM DAG1
0.133935	1	10	20.6135	GO:0010572 positive regulation of platelet activation	http://amigo.geneontology.org/amigo/term/GO:0010572	PLEK
0.133935	1	10	20.6135	GO:0014745 negative regulation of muscle adaptation	http://amigo.geneontology.org/amigo/term/GO:0014745	IGFBP5
0.133935	1	10	20.6135	GO:0014870 response to muscle inactivity	http://amigo.geneontology.org/amigo/term/GO:0014870	DAG1
0.133935	2	71	5.80662	GO:0030239 myofibril assembly	http://amigo.geneontology.org/amigo/term/GO:0030239	CSRP1 TPM1
0.133935	1	10	20.6135	GO:0031666 positive regulation of lipopolysaccharide-mediated signaling pathway	http://amigo.geneontology.org/amigo/term/GO:0031666	CD14
0.133935	1	10	20.6135	GO:0032025 response to cobalt ion	http://amigo.geneontology.org/amigo/term/GO:0032025	ALAD
0.133935	2	71	5.80662	GO:0033013 tetrapyrrole metabolic process	http://amigo.geneontology.org/amigo/term/GO:0033013	ALAD BLVRA
0.133935	1	10	20.6135	GO:0033197 response to vitamin E	http://amigo.geneontology.org/amigo/term/GO:0033197	ALAD
0.133935	1	10	20.6135	GO:0034115 negative regulation of heterotypic cell-cell adhesion	http://amigo.geneontology.org/amigo/term/GO:0034115	APOA1
0.133935	1	10	20.6135	GO:0035701 hematopoietic stem cell migration	http://amigo.geneontology.org/amigo/term/GO:0035701	GPLD1
0.133935	1	10	20.6135	GO:0042118 endothelial cell activation	http://amigo.geneontology.org/amigo/term/GO:0042118	PPIA
0.133935	1	10	20.6135	GO:0046689 response to mercury ion	http://amigo.geneontology.org/amigo/term/GO:0046689	ALAD
0.133935	1	10	20.6135	GO:0048387 negative regulation of retinoic acid receptor signaling pathway	http://amigo.geneontology.org/amigo/term/GO:0048387	CALR
0.133935	1	10	20.6135	GO:0060054 positive regulation of epithelial cell proliferation involved in wound healing	http://amigo.geneontology.org/amigo/term/GO:0060054	LRG1
0.133935	1	10	20.6135	GO:0060056 mammary gland involution	http://amigo.geneontology.org/amigo/term/GO:0060056	IGFBP5
0.133935	1	10	20.6135	GO:0070327 thyroid hormone transport	http://amigo.geneontology.org/amigo/term/GO:0070327	SERPINA7
0.133935	1	10	20.6135	GO:0070587 regulation of cell-cell adhesion involved in gastrulation	http://amigo.geneontology.org/amigo/term/GO:0070587	APOA1
0.133935	1	10	20.6135	GO:0097278 complement-dependent cytotoxicity	http://amigo.geneontology.org/amigo/term/GO:0097278	C3
0.133935	1	10	20.6135	GO:0098696 regulation of neurotransmitter receptor localization to postsynaptic specialization membrane	http://amigo.geneontology.org/amigo/term/GO:0098696	DAG1
0.133935	1	10	20.6135	GO:0098917 retrograde trans-synaptic signaling	http://amigo.geneontology.org/amigo/term/GO:0098917	DAG1
0.133935	1	10	20.6135	GO:0098974 postsynaptic actin cytoskeleton organization	http://amigo.geneontology.org/amigo/term/GO:0098974	ACTB
0.133935	1	10	20.6135	GO:1900038 negative regulation of cellular response to hypoxia	http://amigo.geneontology.org/amigo/term/GO:1900038	ENO1
0.133935	1	10	20.6135	GO:1990144 intrinsic apoptotic signaling pathway in response to hypoxia	http://amigo.geneontology.org/amigo/term/GO:1990144	ENO1
0.133935	1	10	20.6135	GO:2000510 positive regulation of dendritic cell chemotaxis	http://amigo.geneontology.org/amigo/term/GO:2000510	CALR
0.134123	6	539	2.29464	GO:0044089 positive regulation of cellular component biogenesis	http://amigo.geneontology.org/amigo/term/GO:0044089	PFN1 PLEK APOA1 RAP1B DAG1 TPM1
0.134288	2	72	5.72598	GO:0042698 ovulation cycle	http://amigo.geneontology.org/amigo/term/GO:0042698	HSPA5 A2M
0.134288	2	72	5.72598	GO:0048857 neural nucleus development	http://amigo.geneontology.org/amigo/term/GO:0048857	HSPA5 ACTB
0.134288	2	72	5.72598	GO:0055002 striated muscle cell development	http://amigo.geneontology.org/amigo/term/GO:0055002	CSRP1 TPM1
0.134288	2	72	5.72598	GO:0099024 plasma membrane invagination	http://amigo.geneontology.org/amigo/term/GO:0099024	BIN2 C3
0.135642	12	1449	1.70712	GO:0030182 neuron differentiation	http://amigo.geneontology.org/amigo/term/GO:0030182	ACTB EFNB1 ERCC3 DAG1 CALR VIM HSPA5 APOA4 C3 PPIA CFL1 S100A9
0.135934	3	168	3.68098	GO:0008064 regulation of actin polymerization or depolymerization	http://amigo.geneontology.org/amigo/term/GO:0008064	COTL1 PFN1 PLEK
0.137632	3	169	3.6592	GO:0008360 regulation of cell shape	http://amigo.geneontology.org/amigo/term/GO:0008360	TPM1 PARVB DAG1
0.137632	3	169	3.6592	GO:0030832 regulation of actin filament length	http://amigo.geneontology.org/amigo/term/GO:0030832	COTL1 PFN1 PLEK
0.13851	5	410	2.51384	GO:1902903 regulation of supramolecular fiber organization	http://amigo.geneontology.org/amigo/term/GO:1902903	COTL1 PFN1 PLEK APOA1 TPM1
0.138617	4	284	2.90331	GO:0031330 negative regulation of cellular catabolic process	http://amigo.geneontology.org/amigo/term/GO:0031330	APOC3 ALAD HP GPLD1
0.138907	3	170	3.63768	GO:0045766 positive regulation of angiogenesis	http://amigo.geneontology.org/amigo/term/GO:0045766	C5 C3 LRG1
0.138907	3	170	3.63768	GO:0055088 lipid homeostasis	http://amigo.geneontology.org/amigo/term/GO:0055088	APOA4 APOC3 APOA1
0.138907	3	170	3.63768	GO:1904018 positive regulation of vasculature development	http://amigo.geneontology.org/amigo/term/GO:1904018	C5 C3 LRG1
0.14076	3	171	3.61641	GO:1903900 regulation of viral life cycle	http://amigo.geneontology.org/amigo/term/GO:1903900	APCS LTF PPIA
0.140834	4	286	2.88301	GO:0051146 striated muscle cell differentiation	http://amigo.geneontology.org/amigo/term/GO:0051146	CSRP1 IGFBP5 CALR TPM1
0.141303	1	11	18.7396	GO:0001794 type IIa hypersensitivity	http://amigo.geneontology.org/amigo/term/GO:0001794	C3
0.141303	2	75	5.49694	GO:0001885 endothelial cell development	http://amigo.geneontology.org/amigo/term/GO:0001885	HPSE RAP1B
0.141303	1	11	18.7396	GO:0002445 type II hypersensitivity	http://amigo.geneontology.org/amigo/term/GO:0002445	C3
0.141303	1	11	18.7396	GO:0006183 GTP biosynthetic process	http://amigo.geneontology.org/amigo/term/GO:0006183	NME1
0.141303	1	11	18.7396	GO:0006265 DNA topological change	http://amigo.geneontology.org/amigo/term/GO:0006265	ERCC3
0.141303	1	11	18.7396	GO:0010172 embryonic body morphogenesis	http://amigo.geneontology.org/amigo/term/GO:0010172	DAG1
0.141303	1	11	18.7396	GO:0010936 negative regulation of macrophage cytokine production	http://amigo.geneontology.org/amigo/term/GO:0010936	EPX
0.141303	1	11	18.7396	GO:0010985 negative regulation of lipoprotein particle clearance	http://amigo.geneontology.org/amigo/term/GO:0010985	APOC3
0.141303	3	173	3.5746	GO:0031960 response to corticosteroid	http://amigo.geneontology.org/amigo/term/GO:0031960	CPN1 ALAD A2M
0.141303	1	11	18.7396	GO:0032836 glomerular basement membrane development	http://amigo.geneontology.org/amigo/term/GO:0032836	NID1
0.141303	1	11	18.7396	GO:0034379 very-low-density lipoprotein particle assembly	http://amigo.geneontology.org/amigo/term/GO:0034379	APOC3
0.141303	1	11	18.7396	GO:0036363 transforming growth factor beta activation	http://amigo.geneontology.org/amigo/term/GO:0036363	LTBP1
0.141303	1	11	18.7396	GO:0046929 negative regulation of neurotransmitter secretion	http://amigo.geneontology.org/amigo/term/GO:0046929	RAP1B
0.141303	3	172	3.59538	GO:0048771 tissue remodeling	http://amigo.geneontology.org/amigo/term/GO:0048771	SPP2 IGFBP5 TPP1
0.141303	1	11	18.7396	GO:0060020 Bergmann glial cell differentiation	http://amigo.geneontology.org/amigo/term/GO:0060020	VIM
0.141303	1	11	18.7396	GO:0060856 establishment of blood-brain barrier	http://amigo.geneontology.org/amigo/term/GO:0060856	BPGM
0.141303	1	11	18.7396	GO:0070586 cell-cell adhesion involved in gastrulation	http://amigo.geneontology.org/amigo/term/GO:0070586	APOA1
0.141303	1	11	18.7396	GO:0071472 cellular response to salt stress	http://amigo.geneontology.org/amigo/term/GO:0071472	XRCC5
0.141303	1	11	18.7396	GO:0071492 cellular response to UV-A	http://amigo.geneontology.org/amigo/term/GO:0071492	MMP9
0.141303	1	11	18.7396	GO:0071679 commissural neuron axon guidance	http://amigo.geneontology.org/amigo/term/GO:0071679	DAG1
0.141303	1	11	18.7396	GO:0098883 synapse pruning	http://amigo.geneontology.org/amigo/term/GO:0098883	C3
0.141303	1	11	18.7396	GO:1903897 regulation of PERK-mediated unfolded protein response	http://amigo.geneontology.org/amigo/term/GO:1903897	HSPA5
0.141303	1	11	18.7396	GO:1904753 negative regulation of vascular associated smooth muscle cell migration	http://amigo.geneontology.org/amigo/term/GO:1904753	TPM1
0.14251	5	417	2.47164	GO:0006869 lipid transport	http://amigo.geneontology.org/amigo/term/GO:0006869	APOA4 APOA1 APOC3 LBP SLC4A1
0.142552	2	76	5.42461	GO:0043903 regulation of biological process involved in symbiotic interaction	http://amigo.geneontology.org/amigo/term/GO:0043903	LTF APCS
0.143269	5	418	2.46573	GO:0032970 regulation of actin filament-based process	http://amigo.geneontology.org/amigo/term/GO:0032970	COTL1 PFN1 PLEK APOA1 TPM1
0.143269	10	1151	1.79092	GO:1901135 carbohydrate derivative metabolic process	http://amigo.geneontology.org/amigo/term/GO:1901135	ENO1 GPLD1 APCS HPSE SLC4A1 PYGL ITIH3 BPGM NME1 RAB1B
0.144079	6	555	2.22849	GO:0010638 positive regulation of organelle organization	http://amigo.geneontology.org/amigo/term/GO:0010638	PFN1 PLEK APOA1 XRCC5 MMP9 TPM1

## Sheet: GO_MF_Terms
Table S2C:GO molecular functions enriched terms of CDPs
Enrichment FDR	nGenes	Pathway Genes	Fold Enrichment	Pathway	URL	Genes
1.73977e-06	17	594	5.89949	GO:0050839 cell adhesion molecule binding	http://amigo.geneontology.org/amigo/term/GO:0050839	HSPA5 ENO1 PDLIM1 PFN1 CALD1 TLN1 TAGLN2 EEF1G ITGA2B BCAM FGA FGB PPIA VWF ANXA7 FGG CALR
3.65884e-06	10	187	11.0233	GO:0005201 extracellular matrix structural constituent	http://amigo.geneontology.org/amigo/term/GO:0005201	FGG FGA FGB LTBP1 NID1 ASPN VWF EFEMP1 PRG4 MMRN1
3.65884e-06	18	775	4.78765	GO:0005509 calcium ion binding	http://amigo.geneontology.org/amigo/term/GO:0005509	CALU ANXA7 S100A8 S100A9 CALR ASPN CRP APCS CLEC3B LTBP1 EFEMP1 NID1 MMRN1 SVEP1 DAG1 PROS1 TPM4 HSPA5
3.65884e-06	25	1477	3.48908	GO:0044877 protein-containing complex binding	http://amigo.geneontology.org/amigo/term/GO:0044877	ACTB ITGA2B COTL1 CRP APCS TLN1 TPM1 TPM3 TPM4 CFL1 SEC61B VWF NID1 RAP1B HSPA5 ASPN APOA1 ALAD PPIA VIM XRCC5 ANXA7 CALR NME1 MMP9
1.34196e-05	26	1728	3.10157	GO:0005102 signaling receptor binding	http://amigo.geneontology.org/amigo/term/GO:0005102	ITGA2B EFNB1 PF4V1 APOC3 APOA1 TLN1 FCN2 PPBP PF4 FGG EFEMP1 C3 FGA FGB LBP S100A8 LRG1 PPIA A2M VWF CRP ANXA7 MBL2 CALR C5 S100A9
0.000122778	17	908	3.85936	GO:0005198 structural molecule activity	http://amigo.geneontology.org/amigo/term/GO:0005198	ACTB FGG FGA FGB VIM CSRP1 LTBP1 TLN1 DAG1 NID1 ASPN VWF EFEMP1 PRG4 MMRN1 TPM1 TPM4
0.00018834	6	83	14.9013	GO:0048306 calcium-dependent protein binding	http://amigo.geneontology.org/amigo/term/GO:0048306	S100A8 S100A9 ANXA7 FCN2 MBL2 A2M
0.000270278	8	203	8.12355	GO:0004866 endopeptidase inhibitor activity	http://amigo.geneontology.org/amigo/term/GO:0004866	SERPINA7 A2M LTF C5 C3 ITIH3 SPP2 PROS1
0.000270278	5	55	18.7396	GO:0005044 scavenger receptor activity	http://amigo.geneontology.org/amigo/term/GO:0005044	LGALS3BP PRG4 CD163 SSC5D CFI
0.000270278	8	209	7.89034	GO:0030414 peptidase inhibitor activity	http://amigo.geneontology.org/amigo/term/GO:0030414	SERPINA7 A2M LTF C5 C3 ITIH3 SPP2 PROS1
0.000270278	6	92	13.4436	GO:0038024 cargo receptor activity	http://amigo.geneontology.org/amigo/term/GO:0038024	MRC1 LGALS3BP PRG4 CD163 SSC5D CFI
0.000270278	4	27	30.5385	GO:0043236 laminin binding	http://amigo.geneontology.org/amigo/term/GO:0043236	DAG1 NID1 SSC5D BCAM
0.000270278	5	56	18.4049	GO:0050840 extracellular matrix binding	http://amigo.geneontology.org/amigo/term/GO:0050840	DAG1 SSC5D NID1 ITGA2B BCAM
0.000271507	3	9	68.7117	GO:0030492 hemoglobin binding	http://amigo.geneontology.org/amigo/term/GO:0030492	HP SLC4A1 HPR
0.000325891	8	219	7.53005	GO:0061135 endopeptidase regulator activity	http://amigo.geneontology.org/amigo/term/GO:0061135	SERPINA7 A2M LTF C5 C3 ITIH3 SPP2 PROS1
0.000338184	3	10	61.8405	GO:0001849 complement component C1q complex binding	http://amigo.geneontology.org/amigo/term/GO:0001849	CRP APCS CALR
0.000468036	9	307	6.04305	GO:0030246 carbohydrate binding	http://amigo.geneontology.org/amigo/term/GO:0030246	PYGL FCN2 MBL2 PRG4 LGALSL APCS CLEC3B CALR MRC1
0.000474304	11	476	4.76363	GO:0003779 actin binding	http://amigo.geneontology.org/amigo/term/GO:0003779	COTL1 PDLIM1 PFN1 CALD1 TPM1 TPM3 TPM4 CFL1 PARVB DAG1 TLN1
0.000766844	8	255	6.46698	GO:0061134 peptidase regulator activity	http://amigo.geneontology.org/amigo/term/GO:0061134	SERPINA7 A2M LTF C5 C3 ITIH3 SPP2 PROS1
0.000894091	26	2342	2.28843	GO:0042802 identical protein binding	http://amigo.geneontology.org/amigo/term/GO:0042802	ENO1 APOA4 PLEK PYGL APOA1 STOM FGG A2M SLC4A1 ITGA2B VIM ACTB CFHR2 F11 MMP9 VWF CRP APCS CFHR5 ESD ALAD LCN2 MBL2 NME1 TPM1 TPM4
0.000955913	16	1053	3.13216	GO:0008092 cytoskeletal protein binding	http://amigo.geneontology.org/amigo/term/GO:0008092	COTL1 PDLIM1 PFN1 CALD1 TPM1 TPM3 CSRP1 TPM4 CFL1 PARVB DAG1 SLC4A1 TLN1 S100A8 ACTB S100A9
0.00106373	14	841	3.4315	GO:0008289 lipid binding	http://amigo.geneontology.org/amigo/term/GO:0008289	APOA4 APOC3 BIN2 APOA1 SHBG LBP CD14 PFN1 TPP1 TLN1 ANXA7 S100A8 LTF S100A9
0.00106373	41	4737	1.78415	GO:0043169 cation binding	http://amigo.geneontology.org/amigo/term/GO:0043169	APOA4 APOA1 CALU ANXA7 S100A8 ALAD S100A9 CALR LTF PYGL ASPN CRP APCS LCN2 CLEC3B NME1 MPO ITGA2B LTBP1 ENO1 MMP9 BLVRA PDLIM1 VAT1 EFEMP1 NID1 CPN1 EPX MMRN1 CSRP1 FCN2 SVEP1 TPP1 TPM4 FGG FGA DAG1 PROS1 CFI IGFBP3 HSPA5
0.00112715	3	17	36.3768	GO:0001846 opsonin binding	http://amigo.geneontology.org/amigo/term/GO:0001846	CRP APCS CALR
0.00112715	7	208	6.93724	GO:0004252 serine-type endopeptidase activity	http://amigo.geneontology.org/amigo/term/GO:0004252	MMP9 HP HPR LTF F11 TPP1 CFI
0.00112715	4	46	17.9248	GO:0008307 structural constituent of muscle	http://amigo.geneontology.org/amigo/term/GO:0008307	CSRP1 DAG1 TPM1 TPM4
0.00112715	2	3	137.423	GO:0070653 high-density lipoprotein particle receptor binding	http://amigo.geneontology.org/amigo/term/GO:0070653	APOC3 APOA1
0.0012774	3	18	34.3559	GO:0045236 CXCR chemokine receptor binding	http://amigo.geneontology.org/amigo/term/GO:0045236	PF4V1 PPBP PF4
0.0015146	5	96	10.7362	GO:0016209 antioxidant activity	http://amigo.geneontology.org/amigo/term/GO:0016209	MPO EPX APOA4 S100A9 HP
0.00169437	7	227	6.35659	GO:0008236 serine-type peptidase activity	http://amigo.geneontology.org/amigo/term/GO:0008236	MMP9 TPP1 HP HPR LTF F11 CFI
0.00180766	7	231	6.24652	GO:0017171 serine hydrolase activity	http://amigo.geneontology.org/amigo/term/GO:0017171	MMP9 TPP1 HP HPR LTF F11 CFI
0.00180766	2	4	103.068	GO:0035662 Toll-like receptor 4 binding	http://amigo.geneontology.org/amigo/term/GO:0035662	S100A8 S100A9
0.0018982	6	164	7.54153	GO:0005178 integrin binding	http://amigo.geneontology.org/amigo/term/GO:0005178	ITGA2B TLN1 PPIA VWF ANXA7 CALR
0.00239448	39	4647	1.72999	GO:0046872 metal ion binding	http://amigo.geneontology.org/amigo/term/GO:0046872	CALU ANXA7 S100A8 ALAD S100A9 CALR LTF ASPN APOA4 CRP APCS LCN2 CLEC3B NME1 MPO ITGA2B LTBP1 ENO1 MMP9 BLVRA PDLIM1 VAT1 EFEMP1 NID1 CPN1 EPX MMRN1 CSRP1 FCN2 SVEP1 TPP1 TPM4 FGG FGA DAG1 PROS1 CFI IGFBP3 HSPA5
0.00274579	2	5	82.4541	GO:0070891 lipoteichoic acid binding	http://amigo.geneontology.org/amigo/term/GO:0070891	LBP CD14
0.00316818	7	259	5.57122	GO:0005539 glycosaminoglycan binding	http://amigo.geneontology.org/amigo/term/GO:0005539	MPO LTF PF4 CLEC3B PPIA F11 PF4V1
0.00334178	9	442	4.19732	GO:0004857 enzyme inhibitor activity	http://amigo.geneontology.org/amigo/term/GO:0004857	APOC3 SERPINA7 A2M LTF C5 C3 ITIH3 SPP2 PROS1
0.00334178	4	67	12.3066	GO:0008009 chemokine activity	http://amigo.geneontology.org/amigo/term/GO:0008009	PF4V1 PPBP PF4 C5
0.00334178	6	189	6.54397	GO:0008201 heparin binding	http://amigo.geneontology.org/amigo/term/GO:0008201	MPO LTF PF4 CLEC3B F11 PF4V1
0.00334178	8	355	4.6453	GO:0045296 cadherin binding	http://amigo.geneontology.org/amigo/term/GO:0045296	HSPA5 ENO1 PDLIM1 PFN1 CALD1 TLN1 TAGLN2 EEF1G
0.00334178	2	6	68.7117	GO:0050543 icosatetraenoic acid binding	http://amigo.geneontology.org/amigo/term/GO:0050543	S100A8 S100A9
0.00334178	2	6	68.7117	GO:0050544 arachidonic acid binding	http://amigo.geneontology.org/amigo/term/GO:0050544	S100A8 S100A9
0.00334178	2	6	68.7117	GO:0060228 phosphatidylcholine-sterol O-acyltransferase activator activity	http://amigo.geneontology.org/amigo/term/GO:0060228	APOA4 APOA1
0.00350136	3	29	21.3243	GO:0070325 lipoprotein particle receptor binding	http://amigo.geneontology.org/amigo/term/GO:0070325	APOC3 APOA1 CRP
0.00405729	3	31	19.9486	GO:0001848 complement binding	http://amigo.geneontology.org/amigo/term/GO:0001848	CRP APCS CALR
0.00405729	4	75	10.9939	GO:0005518 collagen binding	http://amigo.geneontology.org/amigo/term/GO:0005518	VWF NID1 ASPN MMP9
0.00405729	2	7	58.8958	GO:0043237 laminin-1 binding	http://amigo.geneontology.org/amigo/term/GO:0043237	NID1 DAG1
0.00405729	2	7	58.8958	GO:0050542 icosanoid binding	http://amigo.geneontology.org/amigo/term/GO:0050542	S100A8 S100A9
0.00405729	3	32	19.3252	GO:0071813 lipoprotein particle binding	http://amigo.geneontology.org/amigo/term/GO:0071813	CRP APCS APOA1
0.00405729	3	32	19.3252	GO:0071814 protein-lipid complex binding	http://amigo.geneontology.org/amigo/term/GO:0071814	CRP APCS APOA1
0.00405729	7	285	5.06297	GO:1901681 sulfur compound binding	http://amigo.geneontology.org/amigo/term/GO:1901681	MPO LTF PF4 CLEC3B PPIA F11 PF4V1
0.00436179	3	33	18.7396	GO:0001968 fibronectin binding	http://amigo.geneontology.org/amigo/term/GO:0001968	IGFBP5 IGFBP3 SSC5D
0.00502896	2	8	51.5338	GO:0031995 insulin-like growth factor II binding	http://amigo.geneontology.org/amigo/term/GO:0031995	IGFBP5 IGFBP3
0.00515991	5	143	7.20752	GO:0019838 growth factor binding	http://amigo.geneontology.org/amigo/term/GO:0019838	IGFBP5 IGFBP3 A2M LTBP1 SEC61B
0.00579069	3	37	16.7137	GO:0043394 proteoglycan binding	http://amigo.geneontology.org/amigo/term/GO:0043394	FCN2 HPSE NID1
0.00664239	3	39	15.8565	GO:0042805 actinin binding	http://amigo.geneontology.org/amigo/term/GO:0042805	PDLIM1 CSRP1 DAG1
0.00697786	3	40	15.4601	GO:0001530 lipopolysaccharide binding	http://amigo.geneontology.org/amigo/term/GO:0001530	LBP CD14 LTF
0.00697786	2	10	41.227	GO:0050786 RAGE receptor binding	http://amigo.geneontology.org/amigo/term/GO:0050786	S100A8 S100A9
0.00697786	6	234	5.28552	GO:0051015 actin filament binding	http://amigo.geneontology.org/amigo/term/GO:0051015	COTL1 TPM1 TPM3 TPM4 CFL1 TLN1
0.00697786	2	10	41.227	GO:0070008 serine-type exopeptidase activity	http://amigo.geneontology.org/amigo/term/GO:0070008	TPP1 F11
0.00697786	2	10	41.227	GO:0071723 lipopeptide binding	http://amigo.geneontology.org/amigo/term/GO:0071723	LBP CD14
0.00836437	2	11	37.4791	GO:0046790 virion binding	http://amigo.geneontology.org/amigo/term/GO:0046790	APCS PPIA
0.00949706	4	100	8.24541	GO:0042379 chemokine receptor binding	http://amigo.geneontology.org/amigo/term/GO:0042379	PF4V1 PPBP PF4 C5
0.00954368	2	12	34.3559	GO:0017166 vinculin binding	http://amigo.geneontology.org/amigo/term/GO:0017166	TLN1 DAG1
0.00954368	2	12	34.3559	GO:0035325 Toll-like receptor binding	http://amigo.geneontology.org/amigo/term/GO:0035325	S100A8 S100A9
0.0105315	21	2176	1.98936	GO:0098772 molecular function regulator activity	http://amigo.geneontology.org/amigo/term/GO:0098772	PF4V1 APOA4 APOC3 APOA1 SERPINA7 PPBP PF4 A2M LTF PFN1 IGFBP3 C5 EFEMP1 C3 RAP1B ITIH3 RAB1B GPLD1 SPP2 XRCC5 PROS1
0.0109076	2	13	31.7131	GO:0031994 insulin-like growth factor I binding	http://amigo.geneontology.org/amigo/term/GO:0031994	IGFBP5 IGFBP3
0.0112836	4	107	7.70599	GO:0005496 steroid binding	http://amigo.geneontology.org/amigo/term/GO:0005496	APOA4 APOA1 SHBG APOC3
0.0117767	3	51	12.1256	GO:0015485 cholesterol binding	http://amigo.geneontology.org/amigo/term/GO:0015485	APOA4 APOA1 APOC3
0.0137685	4	114	7.23281	GO:0005200 structural constituent of cytoskeleton	http://amigo.geneontology.org/amigo/term/GO:0005200	ACTB VIM TLN1 TPM1
0.0137685	2	15	27.4847	GO:0036041 long-chain fatty acid binding	http://amigo.geneontology.org/amigo/term/GO:0036041	S100A8 S100A9
0.0138601	4	115	7.16992	GO:0051087 chaperone binding	http://amigo.geneontology.org/amigo/term/GO:0051087	VWF FGB HSPA5 CALR
0.0149722	8	488	3.37926	GO:0005543 phospholipid binding	http://amigo.geneontology.org/amigo/term/GO:0005543	APOA4 APOC3 BIN2 APOA1 PFN1 TPP1 TLN1 ANXA7
0.0165127	8	497	3.31807	GO:0004175 endopeptidase activity	http://amigo.geneontology.org/amigo/term/GO:0004175	MMP9 TPP1 HP HPR LTF F11 CTSD CFI
0.018079	3	61	10.1378	GO:0032934 sterol binding	http://amigo.geneontology.org/amigo/term/GO:0032934	APOA4 APOA1 APOC3
0.0206844	2	19	21.6984	GO:0030169 low-density lipoprotein particle binding	http://amigo.geneontology.org/amigo/term/GO:0030169	CRP APCS
0.0223831	22	2505	1.81037	GO:0097367 carbohydrate derivative binding	http://amigo.geneontology.org/amigo/term/GO:0097367	HSPA5 RAP1B LBP FCN2 CD14 MPO LTF PYGL PF4 CLEC3B TPP1 HPSE RAB1B PPIA NME1 ACTB XRCC5 F11 CKM PF4V1 ERCC3 NID1
0.0239634	4	137	6.01854	GO:0051082 unfolded protein binding	http://amigo.geneontology.org/amigo/term/GO:0051082	HSPA5 CALR APCS PPIA
0.0242833	2	21	19.6319	GO:0005520 insulin-like growth factor binding	http://amigo.geneontology.org/amigo/term/GO:0005520	IGFBP5 IGFBP3
0.0280078	2	23	17.9248	GO:0005537 mannose binding	http://amigo.geneontology.org/amigo/term/GO:0005537	MBL2 MRC1
0.0280078	2	23	17.9248	GO:0030021 extracellular matrix structural constituent conferring compression resistance	http://amigo.geneontology.org/amigo/term/GO:0030021	ASPN PRG4
0.0280078	2	23	17.9248	GO:0120020 cholesterol transfer activity	http://amigo.geneontology.org/amigo/term/GO:0120020	APOA4 APOA1
0.028116	3	74	8.35683	GO:0048029 monosaccharide binding	http://amigo.geneontology.org/amigo/term/GO:0048029	PYGL MBL2 MRC1
0.0297325	2	24	17.1779	GO:0120015 sterol transfer activity	http://amigo.geneontology.org/amigo/term/GO:0120015	APOA4 APOA1
0.0325294	9	694	2.67322	GO:0008233 peptidase activity	http://amigo.geneontology.org/amigo/term/GO:0008233	MMP9 CPN1 TPP1 HP HPR CTSD LTF F11 CFI
0.0325294	3	79	7.82792	GO:0016835 carbon-oxygen lyase activity	http://amigo.geneontology.org/amigo/term/GO:0016835	ENO1 ALAD XRCC5
0.0356357	3	82	7.54153	GO:0033293 monocarboxylic acid binding	http://amigo.geneontology.org/amigo/term/GO:0033293	PYGL S100A8 S100A9
0.0433996	2	30	13.7423	GO:0031210 phosphatidylcholine binding	http://amigo.geneontology.org/amigo/term/GO:0031210	APOA4 APOA1
0.0433996	2	30	13.7423	GO:0051393 alpha-actinin binding	http://amigo.geneontology.org/amigo/term/GO:0051393	PDLIM1 DAG1
0.0480445	3	93	6.64952	GO:0042562 hormone binding	http://amigo.geneontology.org/amigo/term/GO:0042562	CALR SEC61B SHBG
0.0480445	3	93	6.64952	GO:0043178 alcohol binding	http://amigo.geneontology.org/amigo/term/GO:0043178	APOA4 APOA1 APOC3
0.0534682	2	34	12.1256	GO:0030247 polysaccharide binding	http://amigo.geneontology.org/amigo/term/GO:0030247	FCN2 PRG4
0.0568417	1	3	68.7117	GO:0002060 purine nucleobase binding	http://amigo.geneontology.org/amigo/term/GO:0002060	PYGL
0.0568417	1	3	68.7117	GO:0005006 epidermal growth factor-activated receptor activity	http://amigo.geneontology.org/amigo/term/GO:0005006	EFEMP1
0.0568417	1	3	68.7117	GO:0005055 laminin receptor activity	http://amigo.geneontology.org/amigo/term/GO:0005055	BCAM
0.0568417	1	3	68.7117	GO:0008184 glycogen phosphorylase activity	http://amigo.geneontology.org/amigo/term/GO:0008184	PYGL
0.0568417	3	100	6.18405	GO:0008238 exopeptidase activity	http://amigo.geneontology.org/amigo/term/GO:0008238	CPN1 TPP1 F11
0.0568417	1	3	68.7117	GO:0008240 tripeptidyl-peptidase activity	http://amigo.geneontology.org/amigo/term/GO:0008240	TPP1
0.0568417	2	37	11.1424	GO:0015248 sterol transporter activity	http://amigo.geneontology.org/amigo/term/GO:0015248	APOA4 APOA1
0.0568417	1	3	68.7117	GO:0019959 interleukin-8 binding	http://amigo.geneontology.org/amigo/term/GO:0019959	A2M
0.0568417	1	3	68.7117	GO:0033265 choline binding	http://amigo.geneontology.org/amigo/term/GO:0033265	CRP
0.0568417	6	402	3.07664	GO:0042277 peptide binding	http://amigo.geneontology.org/amigo/term/GO:0042277	PPIA APOA1 LBP CD14 CALR TPP1
0.0568417	1	3	68.7117	GO:0045027 DNA end binding	http://amigo.geneontology.org/amigo/term/GO:0045027	XRCC5
0.0568417	1	3	68.7117	GO:0050436 microfibril binding	http://amigo.geneontology.org/amigo/term/GO:0050436	LTBP1
0.0568417	1	3	68.7117	GO:0102250 linear malto-oligosaccharide phosphorylase activity	http://amigo.geneontology.org/amigo/term/GO:0102250	PYGL
0.0568417	1	3	68.7117	GO:0102499 SHG alpha-glucan phosphorylase activity	http://amigo.geneontology.org/amigo/term/GO:0102499	PYGL
0.0580635	3	106	5.83401	GO:0004867 serine-type endopeptidase inhibitor activity	http://amigo.geneontology.org/amigo/term/GO:0004867	SERPINA7 A2M ITIH3
0.0616899	13	1379	1.94326	GO:0030234 enzyme regulator activity	http://amigo.geneontology.org/amigo/term/GO:0030234	APOA4 APOC3 APOA1 SERPINA7 A2M LTF IGFBP3 C5 C3 ITIH3 SPP2 XRCC5 PROS1
0.0616899	2	40	10.3068	GO:0050997 quaternary ammonium group binding	http://amigo.geneontology.org/amigo/term/GO:0050997	APOA4 APOA1
0.0646318	1	4	51.5338	GO:0001847 opsonin receptor activity	http://amigo.geneontology.org/amigo/term/GO:0001847	CD14
0.0646318	1	4	51.5338	GO:0002054 nucleobase binding	http://amigo.geneontology.org/amigo/term/GO:0002054	PYGL
0.0646318	2	43	9.58768	GO:0003925 G protein activity	http://amigo.geneontology.org/amigo/term/GO:0003925	RAP1B RAB1B
0.0646318	1	4	51.5338	GO:0004082 bisphosphoglycerate mutase activity	http://amigo.geneontology.org/amigo/term/GO:0004082	BPGM
0.0646318	1	4	51.5338	GO:0004522 ribonuclease A activity	http://amigo.geneontology.org/amigo/term/GO:0004522	RNASE2
0.0646318	1	4	51.5338	GO:0004619 phosphoglycerate mutase activity	http://amigo.geneontology.org/amigo/term/GO:0004619	BPGM
0.0646318	1	4	51.5338	GO:0004634 phosphopyruvate hydratase activity	http://amigo.geneontology.org/amigo/term/GO:0004634	ENO1
0.0646318	1	4	51.5338	GO:0005497 androgen binding	http://amigo.geneontology.org/amigo/term/GO:0005497	SHBG
0.0646318	1	4	51.5338	GO:0034191 apolipoprotein A-I receptor binding	http://amigo.geneontology.org/amigo/term/GO:0034191	APOA1
0.0646318	12	1247	1.98366	GO:0046914 transition metal ion binding	http://amigo.geneontology.org/amigo/term/GO:0046914	ALAD LTF APOA4 LCN2 MMP9 BLVRA VAT1 CPN1 S100A8 CALR CSRP1 S100A9
0.0646318	1	4	51.5338	GO:0047374 methylumbelliferyl-acetate deacetylase activity	http://amigo.geneontology.org/amigo/term/GO:0047374	ESD
0.0646318	1	4	51.5338	GO:0048403 brain-derived neurotrophic factor binding	http://amigo.geneontology.org/amigo/term/GO:0048403	A2M
0.0646318	1	4	51.5338	GO:0048408 epidermal growth factor binding	http://amigo.geneontology.org/amigo/term/GO:0048408	SEC61B
0.0646318	1	4	51.5338	GO:0098973 structural constituent of postsynaptic actin cytoskeleton	http://amigo.geneontology.org/amigo/term/GO:0098973	ACTB
0.0646318	1	4	51.5338	GO:1904399 heparan sulfate binding	http://amigo.geneontology.org/amigo/term/GO:1904399	PPIA
0.0747493	5	330	3.12326	GO:0005126 cytokine receptor binding	http://amigo.geneontology.org/amigo/term/GO:0005126	PF4V1 PPBP PF4 LRG1 C5
0.0751421	5	333	3.09512	GO:0001664 G protein-coupled receptor binding	http://amigo.geneontology.org/amigo/term/GO:0001664	PF4V1 PPBP PF4 C3 C5
0.0751421	1	5	41.227	GO:0004630 phospholipase D activity	http://amigo.geneontology.org/amigo/term/GO:0004630	GPLD1
0.0751421	2	49	8.41368	GO:0005504 fatty acid binding	http://amigo.geneontology.org/amigo/term/GO:0005504	S100A8 S100A9
0.0751421	1	5	41.227	GO:0016019 peptidoglycan immune receptor activity	http://amigo.geneontology.org/amigo/term/GO:0016019	CD14
0.0751421	4	223	3.69749	GO:0016829 lyase activity	http://amigo.geneontology.org/amigo/term/GO:0016829	ENO1 ALAD RNASE2 XRCC5
0.0751421	1	5	41.227	GO:0043120 tumor necrosis factor binding	http://amigo.geneontology.org/amigo/term/GO:0043120	A2M
0.0751421	1	5	41.227	GO:0045545 syndecan binding	http://amigo.geneontology.org/amigo/term/GO:0045545	HPSE
0.0751421	1	5	41.227	GO:0048248 CXCR3 chemokine receptor binding	http://amigo.geneontology.org/amigo/term/GO:0048248	PF4
0.0762381	2	50	8.24541	GO:0120013 lipid transfer activity	http://amigo.geneontology.org/amigo/term/GO:0120013	APOA4 APOA1
0.0854568	1	6	34.3559	GO:0004111 creatine kinase activity	http://amigo.geneontology.org/amigo/term/GO:0004111	CKM
0.0854568	1	6	34.3559	GO:0019958 C-X-C chemokine binding	http://amigo.geneontology.org/amigo/term/GO:0019958	A2M
0.0854568	1	6	34.3559	GO:0034190 apolipoprotein receptor binding	http://amigo.geneontology.org/amigo/term/GO:0034190	APOA1
0.0854568	1	6	34.3559	GO:0048406 nerve growth factor binding	http://amigo.geneontology.org/amigo/term/GO:0048406	A2M
0.0854568	1	6	34.3559	GO:0051575 5-prime-deoxyribose-5-phosphate lyase activity	http://amigo.geneontology.org/amigo/term/GO:0051575	XRCC5
0.0854568	1	6	34.3559	GO:0120146 sulfatide binding	http://amigo.geneontology.org/amigo/term/GO:0120146	TPP1
0.0866072	20	2649	1.55632	GO:0016787 hydrolase activity	http://amigo.geneontology.org/amigo/term/GO:0016787	MMP9 HSPA5 GPLD1 CPN1 RAP1B ESD TPP1 RNASE2 RAB1B HP HPR CTSD ERCC3 HPSE NME1 LTF XRCC5 F11 BPGM CFI
0.0875429	6	481	2.57133	GO:0033218 amide binding	http://amigo.geneontology.org/amigo/term/GO:0033218	PPIA APOA1 LBP CD14 CALR TPP1
0.0892764	8	755	2.18421	GO:0042803 protein homodimerization activity	http://amigo.geneontology.org/amigo/term/GO:0042803	ENO1 APOA4 PLEK STOM SLC4A1 APOA1 TPM1 TPM4
0.0904325	2	57	7.23281	GO:0004601 peroxidase activity	http://amigo.geneontology.org/amigo/term/GO:0004601	MPO EPX
0.0940846	1	7	29.4479	GO:0004645 1,4-alpha-oligoglucan phosphorylase activity	http://amigo.geneontology.org/amigo/term/GO:0004645	PYGL
0.0940846	1	7	29.4479	GO:0016775 phosphotransferase activity nitrogenous group as acceptor	http://amigo.geneontology.org/amigo/term/GO:0016775	CKM
0.0940846	1	7	29.4479	GO:0030274 LIM domain binding	http://amigo.geneontology.org/amigo/term/GO:0030274	TLN1
0.0940846	1	7	29.4479	GO:1990254 keratin filament binding	http://amigo.geneontology.org/amigo/term/GO:1990254	VIM
0.101953	2	62	6.64952	GO:0016684 oxidoreductase activity acting on peroxide as acceptor	http://amigo.geneontology.org/amigo/term/GO:0016684	MPO EPX
0.104269	2	63	6.54397	GO:0016836 hydro-lyase activity	http://amigo.geneontology.org/amigo/term/GO:0016836	ENO1 ALAD
0.105137	1	8	25.7669	GO:0035727 lysophosphatidic acid binding	http://amigo.geneontology.org/amigo/term/GO:0035727	TPP1
0.108909	2	65	6.34262	GO:0098631 cell adhesion mediator activity	http://amigo.geneontology.org/amigo/term/GO:0098631	PDLIM1 BCAM
0.11051	9	947	1.95905	GO:0008270 zinc ion binding	http://amigo.geneontology.org/amigo/term/GO:0008270	ALAD MMP9 BLVRA VAT1 CPN1 S100A8 CSRP1 S100A9 CALR
0.11051	2	66	6.24652	GO:0044183 protein folding chaperone	http://amigo.geneontology.org/amigo/term/GO:0044183	HSPA5 CALR
0.112768	1	9	22.9039	GO:0003691 double-stranded telomeric DNA binding	http://amigo.geneontology.org/amigo/term/GO:0003691	XRCC5
0.112768	1	9	22.9039	GO:0004566 beta-glucuronidase activity	http://amigo.geneontology.org/amigo/term/GO:0004566	HPSE
0.112768	1	9	22.9039	GO:0005114 type II transforming growth factor beta receptor binding	http://amigo.geneontology.org/amigo/term/GO:0005114	LRG1
0.112768	2	67	6.15329	GO:0097110 scaffold protein binding	http://amigo.geneontology.org/amigo/term/GO:0097110	VIM CD163
0.119021	2	70	5.88958	GO:0003684 damaged DNA binding	http://amigo.geneontology.org/amigo/term/GO:0003684	XRCC5 ERCC3
0.121913	1	10	20.6135	GO:0008035 high-density lipoprotein particle binding	http://amigo.geneontology.org/amigo/term/GO:0008035	APOA1
0.121913	1	10	20.6135	GO:0034713 type I transforming growth factor beta receptor binding	http://amigo.geneontology.org/amigo/term/GO:0034713	LRG1
0.121913	1	10	20.6135	GO:0043121 neurotrophin binding	http://amigo.geneontology.org/amigo/term/GO:0043121	A2M
0.129085	1	11	18.7396	GO:0000774 adenyl-nucleotide exchange factor activity	http://amigo.geneontology.org/amigo/term/GO:0000774	PFN1
0.129085	1	11	18.7396	GO:0002162 dystroglycan binding	http://amigo.geneontology.org/amigo/term/GO:0002162	DAG1
0.129085	2	75	5.49694	GO:0003678 DNA helicase activity	http://amigo.geneontology.org/amigo/term/GO:0003678	ERCC3 XRCC5
0.129085	1	11	18.7396	GO:0016868 intramolecular transferase activity phosphotransferases	http://amigo.geneontology.org/amigo/term/GO:0016868	BPGM
0.129085	1	11	18.7396	GO:0034511 U3 snoRNA binding	http://amigo.geneontology.org/amigo/term/GO:0034511	XRCC5
0.129085	3	173	3.5746	GO:0043021 ribonucleoprotein complex binding	http://amigo.geneontology.org/amigo/term/GO:0043021	SEC61B HSPA5 NME1
0.129462	4	290	2.84324	GO:0005125 cytokine activity	http://amigo.geneontology.org/amigo/term/GO:0005125	PF4V1 PPBP PF4 C5
0.129462	3	174	3.55405	GO:0005506 iron ion binding	http://amigo.geneontology.org/amigo/term/GO:0005506	LTF LCN2 CALR
0.132213	3	176	3.51367	GO:0031406 carboxylic acid binding	http://amigo.geneontology.org/amigo/term/GO:0031406	PYGL S100A8 S100A9
0.134782	1	12	17.1779	GO:0005527 macrolide binding	http://amigo.geneontology.org/amigo/term/GO:0005527	LCN2
0.134782	1	12	17.1779	GO:0005536 glucose binding	http://amigo.geneontology.org/amigo/term/GO:0005536	PYGL
0.134782	1	12	17.1779	GO:0030957 Tat protein binding	http://amigo.geneontology.org/amigo/term/GO:0030957	ACTB
0.134782	1	12	17.1779	GO:0032052 bile acid binding	http://amigo.geneontology.org/amigo/term/GO:0032052	PYGL
0.137254	6	567	2.18132	GO:0048018 receptor ligand activity	http://amigo.geneontology.org/amigo/term/GO:0048018	PF4V1 PPBP PF4 APOA1 EFEMP1 C5
0.142411	1	13	15.8565	GO:0005024 transforming growth factor beta-activated receptor activity	http://amigo.geneontology.org/amigo/term/GO:0005024	LTBP1
0.142411	1	13	15.8565	GO:0050998 nitric-oxide synthase binding	http://amigo.geneontology.org/amigo/term/GO:0050998	ACTB
0.142411	1	13	15.8565	GO:0060590 ATPase regulator activity	http://amigo.geneontology.org/amigo/term/GO:0060590	PFN1
0.147425	6	581	2.12876	GO:0030546 signaling receptor activator activity	http://amigo.geneontology.org/amigo/term/GO:0030546	PF4V1 PPBP PF4 APOA1 EFEMP1 C5
0.150478	1	14	14.7239	GO:0043138 3-prime-5-prime DNA helicase activity	http://amigo.geneontology.org/amigo/term/GO:0043138	ERCC3
0.150478	1	14	14.7239	GO:0099186 structural constituent of postsynapse	http://amigo.geneontology.org/amigo/term/GO:0099186	ACTB
0.15571	1	15	13.7423	GO:0005452 inorganic anion exchanger activity	http://amigo.geneontology.org/amigo/term/GO:0005452	SLC4A1
0.15571	1	15	13.7423	GO:0016208 AMP binding	http://amigo.geneontology.org/amigo/term/GO:0016208	PYGL
0.15571	2	89	4.63225	GO:0019199 transmembrane receptor protein kinase activity	http://amigo.geneontology.org/amigo/term/GO:0019199	EFEMP1 LTBP1
0.15571	1	15	13.7423	GO:0019215 intermediate filament binding	http://amigo.geneontology.org/amigo/term/GO:0019215	VIM
0.15571	19	2743	1.42784	GO:0036094 small molecule binding	http://amigo.geneontology.org/amigo/term/GO:0036094	HSPA5 PYGL APOA4 APOA1 RAP1B APOC3 PFN1 MBL2 RAB1B NME1 ACTB XRCC5 CKM BLVRA S100A8 LCN2 ERCC3 MRC1 S100A9
0.15571	1	15	13.7423	GO:0051371 muscle alpha-actinin binding	http://amigo.geneontology.org/amigo/term/GO:0051371	PDLIM1
0.159125	2	91	4.53044	GO:0043022 ribosome binding	http://amigo.geneontology.org/amigo/term/GO:0043022	SEC61B HSPA5
0.161794	2	93	4.43301	GO:0001618 virus receptor activity	http://amigo.geneontology.org/amigo/term/GO:0001618	DAG1 MRC1
0.161794	1	16	12.8834	GO:0016892 endoribonuclease activity producing 3-prime-phosphomonoesters	http://amigo.geneontology.org/amigo/term/GO:0016892	RNASE2
0.161794	1	16	12.8834	GO:0055102 lipase inhibitor activity	http://amigo.geneontology.org/amigo/term/GO:0055102	APOC3
0.161794	1	16	12.8834	GO:0072542 protein phosphatase activator activity	http://amigo.geneontology.org/amigo/term/GO:0072542	IGFBP3
0.163114	3	203	3.04633	GO:0008022 protein C-terminus binding	http://amigo.geneontology.org/amigo/term/GO:0008022	BCAM XRCC5 ERCC3
0.163114	2	94	4.38585	GO:0140272 exogenous protein binding	http://amigo.geneontology.org/amigo/term/GO:0140272	DAG1 MRC1
0.166763	1	17	12.1256	GO:0005523 tropomyosin binding	http://amigo.geneontology.org/amigo/term/GO:0005523	CALD1
0.166763	1	17	12.1256	GO:0019966 interleukin-1 binding	http://amigo.geneontology.org/amigo/term/GO:0019966	A2M
0.166763	1	17	12.1256	GO:0043024 ribosomal small subunit binding	http://amigo.geneontology.org/amigo/term/GO:0043024	NME1
0.175268	1	18	11.452	GO:0098641 cadherin binding involved in cell-cell adhesion	http://amigo.geneontology.org/amigo/term/GO:0098641	PDLIM1
0.175474	6	626	1.97574	GO:0030545 signaling receptor regulator activity	http://amigo.geneontology.org/amigo/term/GO:0030545	PF4V1 PPBP PF4 APOA1 EFEMP1 C5
0.180929	1	19	10.8492	GO:0004550 nucleoside diphosphate kinase activity	http://amigo.geneontology.org/amigo/term/GO:0004550	NME1
0.180929	1	19	10.8492	GO:0004675 transmembrane receptor protein serine/threonine kinase activity	http://amigo.geneontology.org/amigo/term/GO:0004675	LTBP1
0.180929	1	19	10.8492	GO:0070064 proline-rich region binding	http://amigo.geneontology.org/amigo/term/GO:0070064	PFN1
0.187233	1	20	10.3068	GO:0016018 cyclosporin A binding	http://amigo.geneontology.org/amigo/term/GO:0016018	PPIA
0.187233	1	20	10.3068	GO:0030506 ankyrin binding	http://amigo.geneontology.org/amigo/term/GO:0030506	SLC4A1
0.187233	1	20	10.3068	GO:0098918 structural constituent of synapse	http://amigo.geneontology.org/amigo/term/GO:0098918	ACTB
0.195182	1	21	9.81596	GO:0015106 bicarbonate transmembrane transporter activity	http://amigo.geneontology.org/amigo/term/GO:0015106	SLC4A1
