# Supplementary material for: Machine Learning-Enhanced Extraction of Biomarkers for High-Grade Serous Ovarian Cancer from Proteomics Data
Source: Sci Data. 2024 Jun 25;11:685. doi: 10.1038/s41597-024-03536-1 (PMC11199488; doi:10.1038/s41597-024-03536-1)
Supplement: Supplementary file 3 — Supplementary Table 3 [file 41597_2024_3536_MOESM3_ESM.xlsx]

## Sheet: CDP_Cluster1_Markers
Table S3A: CDP Cluster 1 marker lists extracted from machine learning based recusrive feature selection
LR (AUC=96.0)	RF (AUC=98.0)	SVM (AUC=98.0)	XGB (AUC=98.0)
EEF1G	EEF1G	BCAM	TAGLN2
MSLN	MSLN	TAGLN2	PFN1
HYOU1	PPIA	COTL1
YWHAZ	BCAM	PFN1
ARF1	RBM12	RAB1B
TAGLN2	CTTN
COTL1	TAGLN2
ACP2	COTL1
SRP68	PFN1
SUPT20H	RAB1B
MAPRE2
RAB1B
TUBA8

## Sheet: CDP_Cluster2_Markers
Table S3B: CDP Cluster 2 marker lists extracted from machine learning based recusrive feature selection
LR (AUC=96.0)	RF (AUC=98.0)	SVM (AUC=98.0)	XGB (AUC=98.0)
ABI3BP	CRISP3	ORM1	BCHE
LUM	BCHE	CRTAC1	COL6A2
TNXB	KNG1		COL6A6
LAMB2	CPN2		HPX
MMRN1	PLG		SSC5D
NID1	MMP9		APOD
CRISP3	ORM1		AZGP1
COL6A2	CRTAC1		AHSG
HPX	S100A4		LYZ
SSC5D	TIMP2		C7
APOD			VWF
AZGP1			MBL2
AHSG			KRT10
LYZ			F10
C7			F5
MBL2			CPN2
KRT10			PLG
F10			HPR
F5			APOF
CFD			CFHR2
PROS1			PRG4
KNG1			C8B
C3			CPB2
CFHR3			ORM1
CPN1			CFH
PROZ			HGFAC
PLG			F12
MASP1			C4BPB
C4A			CFI
CRP			CNDP1
RBP4			LCN2
CFHR1			CRTAC1
HPR
APOF
CFHR2
PRG4
C8B
ORM1
CFH
HGFAC
C4BPB
CFI
CNDP1
SAA1
C1S
F9
LCN2
CRTAC1
C2
C1RL
CFP
LTBP1
S100A4
ERAP2
PLTP
C1QC
ISLR
TIMP2
